# Supplementary material for: Generalising better: Applying deep learning to integrate deleteriousness prediction scores for whole-exome SNV studies
Source: PLoS One. 2018 Mar 14;13(3):e0192829. doi: 10.1371/journal.pone.0192829 (PMC5851551; doi:10.1371/journal.pone.0192829)
Supplement: S1 File — The final supervised dataset used for training and fine-tuning. (GZ) [file pone.0192829.s001.gz]

Archive with 1 entries (1 files):
- train_df.tsv
