# Supplementary material for: Generalising better: Applying deep learning to integrate deleteriousness prediction scores for whole-exome SNV studies
Source: PLoS One. 2018 Mar 14;13(3):e0192829. doi: 10.1371/journal.pone.0192829 (PMC5851551; doi:10.1371/journal.pone.0192829)
Supplement: S2 File — Multiple additional performance indicators calculated on a range of binary cutoff thresholds. (TGZ) [file pone.0192829.s002.tgz]

Archive with 29 entries (24 files):
- perftest
- perftest/nature31_roc_auc_res
- perftest/varibench31_roc_auc_res
- perftest/nature31_average_precision
- perftest/our
- perftest/our/varibench.tsv
- perftest/our/nature.tsv
- perftest/varibench31_average_precision
- perftest/confidence
- perftest/confidence/varibench_roc_auc.joblib
- perftest/confidence/varibench_avg_prec.joblib
- perftest/confidence/nature_avg_prec.joblib
- perftest/confidence/nature_roc_auc.joblib
- perftest/nature31_ranged
- perftest/varibench32_ranged
- perftest/ranged
- perftest/ranged/nature.tsv
- perftest/ranged/nature.joblib
- perftest/ranged/varibench.joblib
- perftest/ranged/varibench.tsv
- perftest/varibench31_ranged
- perftest/varibench32_average_precision
- perftest/nature32_ranged
- perftest/roc_curves
- perftest/roc_curves/nature.tsv
- perftest/roc_curves/varibench.tsv
- perftest/varibench32_roc_auc_res
- perftest/nature32_average_precision
- perftest/nature32_roc_auc_res
