# Supplementary material for: Generalising better: Applying deep learning to integrate deleteriousness prediction scores for whole-exome SNV studies
Source: PLoS One. 2018 Mar 14;13(3):e0192829. doi: 10.1371/journal.pone.0192829 (PMC5851551; doi:10.1371/journal.pone.0192829)
Supplement: S2 File — Multiple additional performance indicators calculated on a range of binary cutoff thresholds. (TGZ) [file pone.0192829.s002.tgz › perftest/our/varibench.tsv]

MLP	sDAE	cat
0.1847619195312038	0.01782135539717342	0.0
0.07950192739401296	0.054483199797585334	0.0
0.08695846701113243	0.02742127261097368	0.0
0.07472661003194148	0.035254731171345546	0.0
0.14260696849981042	0.06519727315956643	0.0
0.43842718583309387	0.4638777599671836	0.0
0.18696866960872477	0.0841627314627238	0.0
0.08633926451408336	0.026449259780110597	0.0
0.9180528601176129	0.819541562094082	0.0
0.06710299414535717	0.13499221789916013	0.0
0.08865046954309018	0.12133312223594189	0.0
0.2887344479182955	0.05122681802701857	0.0
0.4574549999067162	0.6537863358326013	0.0
0.29039182939020153	0.8194687911470393	0.0
0.09050942144929312	0.026214447096126595	0.0
0.43406927996511896	0.472223856301473	0.0
0.33627421578228744	0.5997973870082488	0.0
0.8286597982762635	0.8630310623474111	0.0
0.9836317315085145	0.9235422048273778	1.0
0.34330633064516514	0.5557251832596763	0.0
0.1628982650622912	0.35563809834799837	0.0
0.08764540075295282	0.024785094638690885	0.0
0.3368955198751311	0.33815847976809127	0.0
0.08609146742773584	0.023861618109789158	0.0
0.08797733853638912	0.2570520633533047	0.0
0.04543599327531298	0.13169094791057304	0.0
0.0943741257654874	0.16455977694677187	0.0
0.12588462625285238	0.11370390297840198	0.0
0.18476191953120358	0.0232331852396424	0.0
0.08779194180026711	0.031178583311393396	0.0
0.09513202667978375	0.021441844645400995	0.0
0.08601212921315508	0.016550484606501728	0.0
0.08686152815487475	0.024649028893803705	0.0
0.08839488702194255	0.020951977928906334	0.0
0.7200094854294667	0.43109999651213127	0.0
0.08474342071843266	0.02641012796249685	0.0
0.6058199134118741	0.8707193844575547	0.0
0.7371994908356184	0.7441303649247277	1.0
0.6804112735746087	0.5149372812364094	1.0
0.1508714882396043	0.26024688461208584	1.0
0.12208782894750837	0.04295802860860775	1.0
0.40235794896810656	0.7924995387721276	1.0
0.09437412576548632	0.1550760381786079	1.0
0.8725435699934567	0.7478602555401719	1.0
0.9665706475397486	0.8771085480376712	1.0
0.777218377052331	0.7228624042897046	1.0
0.07722964038245844	0.07165544662415578	0.0
0.09437412576548215	0.345017287977075	0.0
0.0895962978552163	0.38551943471232525	0.0
0.0881882883283205	0.3855926306990752	0.0
0.10991565271480871	0.15924493455656868	0.0
0.10919870464245938	0.3493186085541084	0.0
0.9785624365963392	0.9276743201413223	0.0
0.7723979991071166	0.8952934150220754	0.0
0.2806971558411133	0.11642061633285955	0.0
0.7672241037849125	0.8459999664982658	0.0
0.0877445665780887	0.4398747475563172	0.0
0.2520297041661607	0.052472960860633376	0.0
0.18476191953120358	0.02015964024577708	0.0
0.02990348304381761	0.022800845522778834	0.0
0.08864609739628845	0.02550273338367761	0.0
0.09437412576548587	0.025005765638104843	0.0
0.0990774407608611	0.02324865849892189	0.0
0.08863603205018306	0.03632695291443289	0.0
0.08863773098825461	0.04076725743524355	0.0
0.853928839669302	0.6929139155333137	1.0
0.5965987550189927	0.3475963758225224	1.0
0.9202150379546973	0.9045808569621075	1.0
0.9786088238023457	0.9266206107491141	1.0
0.9923062258825575	0.9372776521776578	1.0
0.08867370562090961	0.02530008413752684	0.0
0.988737227457033	0.9408722797223472	0.0
0.07564976713280286	0.051866980071020564	0.0
0.08857952332119323	0.4002483705785937	0.0
0.909928949718234	0.8688037443412395	0.0
0.6914594565939388	0.7748538886994686	0.0
0.8428307780784081	0.6530539222166776	0.0
0.9890222946227042	0.9131128228049864	0.0
0.7767585329806916	0.7745450804528565	0.0
0.8866148707204203	0.7105158511580391	0.0
0.6477974177580118	0.7892271122301704	0.0
0.9498814976252598	0.906989436412987	0.0
0.9107883113071273	0.8669129532030705	0.0
0.5291647610718889	0.6091997604483231	0.0
0.6392492560637426	0.7003181630524943	0.0
0.14566245021709257	0.13384672212222518	0.0
0.40866586687588685	0.1495251349709796	0.0
0.3449233442371066	0.23469886478162855	0.0
0.43607298810359696	0.8068132472777341	0.0
0.24248608387735004	0.25150538126075533	0.0
0.08493256943289972	0.13986930718788	0.0
0.08770153711777211	0.0627755698209469	0.0
0.08873383072789967	0.026955388550701242	0.0
0.9847485162866064	0.8887081223931339	1.0
0.8218514483042382	0.5592826389842408	1.0
0.4947192556393718	0.4253291540565829	1.0
0.7300523506130823	0.6107669415387047	1.0
0.8992324962852246	0.6952700711392056	1.0
0.601073865907199	0.5289717267623388	1.0
0.14210249929584481	0.45424348557522015	0.0
0.7248032366796501	0.8849135973564611	0.0
0.07313532224107881	0.032070442856886656	0.0
0.0594373844029252	0.028423729035859956	0.0
0.9513207443930618	0.8843435870737816	0.0
0.07274657728241295	0.26694102284859866	0.0
0.09917644699042973	0.02203842109962966	0.0
0.3286715787292889	0.15541937553766416	0.0
0.1358627770566256	0.09413504271589247	0.0
0.08250265720757861	0.11247871638245803	0.0
0.6205339699384582	0.8524629923636439	1.0
0.8416329983274219	0.8906099341770529	1.0
0.6135158056896305	0.8027419411816733	0.0
0.9126664577928493	0.905874211382523	1.0
0.9936539852896008	0.8785960479647961	1.0
0.7368143608148138	0.8920234465490625	1.0
0.9622035019243492	0.893641389046702	1.0
0.950661625577978	0.8877607438049654	1.0
0.9556466692431693	0.9157467784183022	1.0
0.9824333510772856	0.9324499942202527	1.0
0.9987294132660434	0.9439012692744354	1.0
0.878976727080469	0.9281702330486198	1.0
0.9444798010568691	0.9343816032837834	1.0
0.0684653613292761	0.9025241958827795	0.0
0.7843340461110839	0.9244180430407296	1.0
0.9198752662987479	0.8128894533433758	1.0
0.9694513729786179	0.8616615112987249	1.0
0.1123276573626307	0.16503868460839446	0.0
0.9462824814767781	0.8389197713040096	0.0
0.7203404523605323	0.5342521191977152	0.0
0.9869411713844625	0.7872065898461811	1.0
0.08863161377820579	0.02974462578174369	0.0
0.1850874823867724	0.03973929475718364	0.0
0.20707226224666375	0.029494310088257064	0.0
0.25517644055795613	0.08309254280710592	0.0
0.07235714545109855	0.03981195247341494	0.0
0.7231877232903482	0.508568619701495	0.0
0.826651289206505	0.7981972182903541	0.0
0.522775497474576	0.7932065431114963	0.0
0.08865572624083992	0.021679013264078433	0.0
0.0594703854686399	0.14149006402668204	0.0
0.08785850247702619	0.017887742858168836	0.0
0.0886116210616252	0.02245208737661345	0.0
0.08827352398972124	0.019276100004620586	0.0
0.19214925393015925	0.09551599460151318	0.0
0.08863755872307379	0.026677230739153554	0.0
0.2963449549677945	0.23638962170110872	0.0
0.4752391455244281	0.44609908506719737	0.0
0.08872602115887991	0.042369193155748865	0.0
0.08864302653699557	0.02808185613330142	0.0
0.0886963355304516	0.05960371379563564	0.0
0.08760789550721844	0.02273802545538608	0.0
0.09339519985073604	0.07882210833879633	0.0
0.8309711844742634	0.890089052877109	0.0
0.21634491282416887	0.019030864008544267	0.0
0.22107676562836204	0.026117144194953458	0.0
0.40216259920840786	0.38583937808647345	0.0
0.06788182625244153	0.06467238713910528	0.0
0.0885874514455803	0.04608680872221028	0.0
0.27544968599728287	0.29781569533504565	0.0
0.08861505481677827	0.04483421064069715	0.0
0.0930615222440304	0.03602795899150856	0.0
0.08747805839041668	0.03326868684312364	0.0
0.08825681872165965	0.062091881477714314	0.0
0.2528195535535457	0.34803168992424965	0.0
0.11202025907952153	0.13634372772708633	0.0
0.08799734894007472	0.07989096346958703	0.0
0.043782352116704754	0.03206747394857607	0.0
0.5441882158844252	0.2959590620383001	0.0
0.563778226859261	0.24995175553002413	0.0
0.1176881274842661	0.2470071104884952	0.0
0.548631818653346	0.3072618920374367	0.0
0.1652629667800816	0.23262673935306558	0.0
0.2859731822356543	0.28594388795018955	0.0
0.9667956387817331	0.8932320068935521	0.0
0.8326427788875053	0.8335939440705098	0.0
0.08756315129785441	0.024098998235012513	0.0
0.08882864106459723	0.02246360527967975	0.0
0.08874342999452906	0.023591742371979463	0.0
0.08629578042878225	0.06039208229388801	0.0
0.08073822590668613	0.08878993888257965	0.0
0.16189649241010695	0.04732165729315576	0.0
0.34410521038536335	0.48216251191590315	0.0
0.15768043915964947	0.14962856638486777	0.0
0.08096984680242492	0.11820944767058283	0.0
0.08035871300544982	0.047642406968569494	0.0
0.08715646603253799	0.1459355925549924	0.0
0.21993551706841616	0.038438825003916155	0.0
0.10038673143397062	0.1629036094269436	0.0
0.6808422412410909	0.6687001267282865	1.0
0.49215287612588227	0.6914961026674401	0.0
0.2247321798491676	0.027281894308315426	0.0
0.1047971688198127	0.022985213763308452	0.0
0.08690190821042658	0.059935140084532705	0.0
0.0886885238006948	0.03653339745553095	0.0
0.1747980745513749	0.05267451820334577	0.0
0.08779326183773405	0.02483758980517275	0.0
0.08830475398532714	0.022251958941779	0.0
0.09343818634530976	0.03748765597148795	0.0
0.0872856620175208	0.029051814741759188	0.0
0.07317290745349457	0.014856470949143488	0.0
0.069759614246445	0.05261632810214171	0.0
0.06391396263435115	0.04301413261879345	0.0
0.18476191953120383	0.04160890804711425	0.0
0.06936577480722556	0.06122179718077838	0.0
0.18742041011123287	0.47218566572709125	0.0
0.37272806218120436	0.8519851717302909	0.0
0.08764338026832076	0.033309692356144116	0.0
0.0849124168954814	0.0705665414890017	0.0
0.9610479728118314	0.8179535115420533	1.0
0.9495110710859119	0.8108032171550013	1.0
0.9605210074455313	0.891858548310799	1.0
0.9970489610742008	0.9159914614817487	1.0
0.9821636617681385	0.8538987499370482	1.0
0.9908329146502706	0.9284031281589855	1.0
0.9871286397759632	0.8439560328693495	1.0
0.8810430484567541	0.7985153785751269	1.0
0.9863522523952737	0.9078602898251902	1.0
0.9299520420610464	0.8441712401950064	1.0
0.9930688860441697	0.8828334588600809	1.0
0.9965489962840346	0.9072438122250353	1.0
0.9925862528530947	0.9253813844285511	1.0
0.949168297579337	0.9197972530658844	1.0
0.9946381343713566	0.9366684873549136	1.0
0.9954068724795277	0.9394566259786702	1.0
0.9939117244758827	0.937164264784485	1.0
0.9870305579554812	0.9306027576042135	1.0
0.9991558917505031	0.9298581278283854	1.0
0.9805666870199026	0.9361355143569633	1.0
0.9992048098669807	0.9379151453706568	1.0
0.9924789021875182	0.9315535322540349	1.0
0.9918099491727612	0.9343010624219013	1.0
0.8887570570979696	0.9255727651936745	1.0
0.9762446601760372	0.8917845416536547	1.0
0.9919178822604795	0.9336468250179802	1.0
0.9349231812352319	0.8804883716238472	1.0
0.9851806412971568	0.9346830631268154	1.0
0.7588617692895611	0.934359794714637	1.0
0.9196426942811229	0.8443058840158696	1.0
0.9816532368874664	0.9211365880013481	1.0
0.9698666262554493	0.8160464124971978	1.0
0.9986871670413574	0.9361407441770039	1.0
0.9884427117628689	0.9280438369203161	1.0
0.9912835339331716	0.9150824976113059	1.0
0.9952273395492695	0.9364391575199407	1.0
0.9671828059998319	0.8807831131755668	1.0
0.9460901841799254	0.8723754538526157	1.0
0.9949989696561902	0.9418522324065403	1.0
0.9853000599328786	0.9159013716792569	1.0
0.9800294397278925	0.8782480918253266	1.0
0.8704914581147009	0.7998703334689056	1.0
0.9571589323052041	0.8854747789854305	1.0
0.9931985278680576	0.8752858579487646	1.0
0.9832383307690562	0.9057357851366084	1.0
0.8276535162799104	0.7520725510344528	1.0
0.6540812610328226	0.8219235237002432	1.0
0.9059692910237765	0.7700598679259789	1.0
0.1627892680350892	0.437680276180287	1.0
0.9943501660913936	0.9353814804861666	1.0
0.9987639487859435	0.9349632094086631	1.0
0.9936931678256684	0.928701529846006	1.0
0.992275753680234	0.9283759619915598	1.0
0.5954492715512333	0.7735845813579588	1.0
0.990094586185949	0.9378295566340696	1.0
0.9802529439607308	0.9429427242544038	1.0
0.9953617727434139	0.924529168777228	1.0
0.6626369144204939	0.5164875691911404	1.0
0.9946475455715053	0.9316294706291416	1.0
0.9623728609613399	0.8493395488305332	1.0
0.9354962470461324	0.749009555490664	1.0
0.9939823139506381	0.9149336101095696	1.0
0.9852139725775023	0.892833845362339	1.0
0.9566635084095676	0.7803373618608248	1.0
0.9666941204057117	0.7722733150449851	1.0
0.9649584937400819	0.8985527164989364	1.0
0.9745430688792868	0.8474423055773604	1.0
0.9938196531895963	0.9324924632134379	1.0
0.9697879323729129	0.8787519486696461	1.0
0.9979325265996087	0.9344181603463361	1.0
0.944108364040191	0.833342445936837	1.0
0.8710988890320344	0.7401581999913056	1.0
0.9091837534819304	0.9190306258474424	1.0
0.09380937199428556	0.9254992266589649	1.0
0.9814129792603992	0.939746864387756	1.0
0.9938924223088242	0.9395539180619689	1.0
0.9920303401515916	0.9212423648412331	1.0
0.9837639735375997	0.9274407308982459	1.0
0.9693710443324668	0.8218272645329517	1.0
0.9545778952105892	0.9305184593659339	1.0
0.990347701014956	0.9252779445548132	1.0
0.987572752517908	0.9061297273939122	1.0
0.9976906198157737	0.9416940758717489	1.0
0.06689637664630722	0.10905875030669407	0.0
0.9147557922229159	0.7242983643408086	1.0
0.996791557000531	0.9209410691548243	1.0
0.9894930474724688	0.9029032089567145	1.0
0.810089086973425	0.8231754947311974	1.0
0.9853690590638639	0.9359298741671584	1.0
0.9891207610901692	0.924479134972495	1.0
0.9903556294512884	0.932321147764549	1.0
0.956221062823939	0.8841811976686312	1.0
0.9766494642780382	0.920852435258028	1.0
0.9898757206355036	0.929753633123721	1.0
0.996914863336955	0.9203273844535593	1.0
0.965426214163498	0.8827927042939125	1.0
0.9432534189321318	0.8990232839988309	1.0
0.9791584907837556	0.8846308218453366	1.0
0.9934735465885087	0.9426706633289317	1.0
0.9957730602121708	0.906308596994758	1.0
0.9801616081657318	0.91202284944679	1.0
0.9914142242433599	0.9335433396806095	1.0
0.9952609492324855	0.9357013826360029	1.0
0.9950468498129328	0.933982506107834	1.0
0.9711392376450864	0.932943984341093	1.0
0.9844545251648638	0.8927696950187471	1.0
0.9808759150670369	0.937608387606716	1.0
0.9911666279247142	0.9373218207488906	1.0
0.9919084517358205	0.9374951800342083	1.0
0.9879174044198088	0.9374807084681004	1.0
0.9782548751981474	0.9046817954901166	1.0
0.9940977638694283	0.9409864211093963	1.0
0.996541179767454	0.9439325598581556	1.0
0.980716674665741	0.9340920505567022	1.0
0.9763765117302957	0.9311252558756032	1.0
0.9914160266274551	0.9303841466558894	1.0
0.9629942638165855	0.794718263710168	1.0
0.9849293462380656	0.9200795186808248	1.0
0.9392549270010735	0.8671817245857343	1.0
0.9792510760788536	0.9387838079101344	1.0
0.9024287963811817	0.8421627097944272	1.0
0.9719401802960258	0.9335519456444441	1.0
0.9894230716999154	0.9377827439240802	1.0
0.998734051646113	0.9400500175245994	1.0
0.8855776810678743	0.9404140264366543	1.0
0.9715790410859366	0.8783405888386566	1.0
0.9817645437248743	0.9026746338307577	1.0
0.9921873595779896	0.9377309997200304	1.0
0.9257446616294713	0.9338290032161135	1.0
0.9908654763216148	0.9312684871784047	1.0
0.9908050980652859	0.9329350208431711	1.0
0.8779398266100049	0.8147598798202044	1.0
0.8354833535248717	0.8385023500091123	1.0
0.8830029712767279	0.8913559890326507	1.0
0.9914234440150053	0.927670574005083	1.0
0.9657582933066002	0.8734380987425524	1.0
0.9825969346879655	0.9044057839121826	1.0
0.9612938633612318	0.8410596213725913	1.0
0.9824228784388421	0.9203511919858866	1.0
0.9925113228931853	0.9255973809801442	1.0
0.9982485049198968	0.933722637665383	1.0
0.7962757966819242	0.7002297932078653	1.0
0.9209376050918268	0.8447306891039156	1.0
0.8952527716599512	0.9100226251345936	1.0
0.9839094633691889	0.880015201082295	1.0
0.9935850137578166	0.906119593964633	1.0
0.993090178372346	0.9337107506999333	1.0
0.9386190025146305	0.7769036349805823	1.0
0.9774587827448193	0.8514116317837094	1.0
0.9565106562501597	0.774659265346803	1.0
0.9710156341115095	0.8332778716629405	1.0
0.9568964280486343	0.8421449688043641	1.0
0.934764322833547	0.8343431835265669	1.0
0.8399626426246064	0.7497421296784383	1.0
0.9896353836252512	0.9277579351172826	1.0
0.9871964225784453	0.93458842727072	1.0
0.9721017785098555	0.8599022014232822	1.0
0.9748956751411529	0.9236254481415749	1.0
0.9970625667281064	0.940905696562248	1.0
0.9794973535374237	0.9414255802582625	1.0
0.9928642385505182	0.929860325476879	1.0
0.9541693595678237	0.9083887840853506	1.0
0.97243554889887	0.9382122792478229	1.0
0.964682746728966	0.8980889498869913	1.0
0.981634260280666	0.9324832971103172	1.0
0.9922492123723112	0.9201049420337688	1.0
0.988447575237932	0.9242385061608236	1.0
0.9923608154583612	0.9358489934154001	1.0
0.98997012617021	0.9386789239318669	1.0
0.9659488077865029	0.8788533416322574	1.0
0.9875602235421483	0.9348503834823745	1.0
0.979850975284041	0.8750103777908296	1.0
0.9726357186616845	0.9017540362632647	1.0
0.0863702771972244	0.12801906582221087	0.0
0.08681946474275552	0.021909189761878008	0.0
0.8068894004887911	0.8302072262550578	0.0
0.6462242296711194	0.8333644491200282	0.0
0.8503460693742049	0.8629196443705355	0.0
0.39841837392070717	0.17923778788071018	0.0
0.984295826850506	0.8914965582240808	1.0
0.1051303931773614	0.04055742350019604	0.0
0.09513202667979273	0.1124227377674847	0.0
0.5650465986543004	0.6602026117239398	0.0
0.1847619195312035	0.04167680845846627	0.0
0.09621547680387045	0.03841524268979939	0.0
0.14033429292566194	0.041560949211219306	0.0
0.08847707085584337	0.05402952403337767	0.0
0.08442125354294232	0.040900008937540006	0.0
0.08793533799121202	0.042646905159487304	0.0
0.2127104619445929	0.030937822648601815	0.0
0.0991006527786208	0.020777433882423917	0.0
0.9456443419969753	0.8258686241284587	1.0
0.959105283527075	0.8916309839729742	1.0
0.9090647518841126	0.8383860998927006	1.0
0.993327869308048	0.9324214040908543	1.0
0.31210871386107586	0.7323863233364655	1.0
0.9976769484800216	0.9202292758850383	1.0
0.9986944496630835	0.9398964240659295	1.0
0.96732086488906	0.8929578284830942	1.0
0.9523097910950836	0.93629769185608	1.0
0.8421080115922	0.7511379995830236	1.0
0.9832291105227824	0.9158065564906309	1.0
0.9867566947376885	0.933608647200461	1.0
0.9591108312033174	0.8811704339530133	1.0
0.7460387444628751	0.8921505321053722	1.0
0.9822546194590599	0.8966146620887241	1.0
0.9762956513882252	0.906293980886923	1.0
0.9578349789111418	0.8318163047041081	1.0
0.2524307770035508	0.6196776086684032	0.0
0.9626890850540183	0.9026984373596639	0.0
0.9747628848055944	0.010803721807122888	0.0
0.18476191953120358	0.36937814599454843	0.0
0.09523330161937033	0.021380403232074296	0.0
0.08877843967940596	0.024904928552701336	0.0
0.08221002001910854	0.028614671643197045	0.0
0.07651355395601336	0.03477032397992385	0.0
0.08874060914913888	0.04070599744713356	0.0
0.09677827072827712	0.03934275381747174	0.0
0.7784470945697775	0.8532354595101738	0.0
0.08337863641004116	0.10738007837278969	0.0
0.29014219193007573	0.648590678723279	0.0
0.08850512268501992	0.051444442819805154	0.0
0.086553218731992	0.30639782966783796	0.0
0.36096744726913005	0.8873576812252572	0.0
0.12700233207032574	0.1316344368239951	0.0
0.0877201877145698	0.03848405716555882	0.0
0.08801257389464553	0.016444690152960902	0.0
0.08790970850397758	0.02863831512532739	0.0
0.6250011713214746	0.38804321056805485	0.0
0.8500463031944383	0.5294323639152262	0.0
0.08810854415401882	0.027830585925444143	0.0
0.08862075537811046	0.03148973344526827	0.0
0.2374415920737201	0.07604621139198674	0.0
0.08789925175733959	0.02696807372585393	0.0
0.12956415638074675	0.07551743990477969	0.0
0.09483926234883906	0.04492468211673803	0.0
0.346279780597662	0.22803470644814874	0.0
0.5392961150891321	0.6294333389644374	0.0
0.11625063528986401	0.04909589206393709	0.0
0.9102492120402722	0.8456050083728405	0.0
0.11058232862951607	0.03829463292524553	0.0
0.17630437251395564	0.07047215051773063	0.0
0.12351729569555389	0.018174727299881774	0.0
0.16562147037719377	0.03975145858009346	0.0
0.10360186272420378	0.07397182314329297	0.0
0.08509878814417718	0.026700846448143228	0.0
0.609608088580336	0.4649838898230554	0.0
0.27979579450803277	0.6595823920021275	0.0
0.32054477787095836	0.5279744300077489	0.0
0.0945542262349072	0.09691839247773629	0.0
0.2774249251311295	0.6122502339236936	0.0
0.3297068607814785	0.3722170455518369	0.0
0.1263743372293875	0.02421692711550581	0.0
0.09188257293535067	0.022694999142932017	0.0
0.09977761728224127	0.04496784611110247	0.0
0.1667642695932126	0.04171965960605577	0.0
0.0927072452348752	0.030538206155612587	0.0
0.3679593999257267	0.45607309574615995	0.0
0.09437412576634648	0.05616406337967266	0.0
0.6230183203816995	0.2647782498787268	0.0
0.8457721377381958	0.8816688826364556	0.0
0.3793106384177495	0.19310278289861024	0.0
0.44371307825608863	0.4398934776958544	0.0
0.09437412576548626	0.053638321300806896	0.0
0.3055572678567519	0.1298645743649738	0.0
0.3124243421788441	0.5541833487833446	0.0
0.32731017035157595	0.30555722273232244	0.0
0.1414978963225627	0.04481239948189216	0.0
0.7514261267853672	0.7443785458764318	0.0
0.985339666659786	0.9311849095728901	0.0
0.7055036941811067	0.7626334877161234	0.0
0.7206994290337688	0.6398015428084957	0.0
0.802912422451038	0.017773455713290972	0.0
0.2652377475810418	0.16104387315930538	0.0
0.17896038852088228	0.047719781863452854	0.0
0.5864770733109932	0.7243835437010113	0.0
0.09437412576548757	0.0462483386823802	0.0
0.09481960617558795	0.0451661609497673	0.0
0.0881319904076131	0.04282664642199353	0.0
0.08668990316672384	0.027563621972689644	0.0
0.09077555023043127	0.024976094575656818	0.0
0.0874766562585559	0.028809496437024653	0.0
0.09437412576548611	0.03048862650331888	0.0
0.1363522975402612	0.04907249655713176	0.0
0.08510914075957984	0.2599165982274355	0.0
0.1823243488684113	0.07931786588645309	0.0
0.16107816343234446	0.037387884513725905	1.0
0.8352955165227021	0.8372376878777675	1.0
0.8004217717069291	0.8846832045983866	0.0
0.737396310995097	0.779292324843797	1.0
0.37214840345524897	0.275556080168155	0.0
0.5687671828703235	0.24788399807614586	0.0
0.08813905741862342	0.030313941447866005	0.0
0.2724684145465784	0.13997226249855754	0.0
0.3196605721108667	0.26568606755880425	0.0
0.9984458685731376	0.9340964387585419	1.0
0.08789295186232923	0.019427097864389044	0.0
0.12538135111008233	0.026249053083396062	0.0
0.2848491676860356	0.22081952648270523	0.0
0.08517130629193163	0.23167389915959205	0.0
0.2831032245029445	0.24024102167080125	0.0
0.3093302213432265	0.2628016962818076	0.0
0.08690241213114673	0.05423022784563015	0.0
0.0873678141068048	0.028612851702725886	0.0
0.27321759345792346	0.10278374385766462	0.0
0.07918587970164545	0.05372935010894856	0.0
0.9918392534499307	0.9366353995598117	0.0
0.967138182053653	0.7570180662536942	1.0
0.9877928573117959	0.9032058726622441	0.0
0.9789199252580743	0.9046752266685356	0.0
0.08602823916855488	0.8839364569358507	0.0
0.07952138246940835	0.911686701496641	0.0
0.9989269955603315	0.9212393986681947	1.0
0.9987763420751842	0.9198293097433493	1.0
0.30585322860150366	0.8720383570010454	0.0
0.9917457237464131	0.8432974187663483	1.0
0.9858188470037512	0.8092669887386351	1.0
0.9817735659343824	0.7752807752342553	1.0
0.8789707266911642	0.6176317219928016	1.0
0.4019638528250321	0.9150214018434155	0.0
0.9792624373894857	0.9280595783115788	1.0
0.961964655473062	0.6424216162995801	0.0
0.06222310617675563	0.09967913309958908	0.0
0.0943741257654874	0.01684204042683258	0.0
0.08681946474274604	0.025039694527689664	0.0
0.09786049568709151	0.042818098173614975	0.0
0.0943741257654863	0.027524547780237954	0.0
0.09419013359272224	0.027262627473643695	0.0
0.18476191953120358	0.030681153079554088	0.0
0.08866447460881688	0.022738882347751156	0.0
0.7744212107778	0.7746171025796647	0.0
0.09152002645178418	0.022028768138424946	0.0
0.23703390018055084	0.050900229130567694	0.0
0.08859713120420927	0.01716590884205438	0.0
0.6374322360122324	0.9041369847301598	1.0
0.13785606607273657	0.026457072944787538	0.0
0.08852337376092163	0.020562367690337903	0.0
0.08880791175089256	0.023938243656966833	0.0
0.18702468089301857	0.03773851855169459	0.0
0.08533473604783746	0.028755149127557975	0.0
0.3306515540762882	0.8286229529536704	0.0
0.08406669179946694	0.12038803937950152	0.0
0.0975238357234731	0.049721088079917874	0.0
0.5339720331571313	0.45707902666220984	0.0
0.34849475835110383	0.4347336982228486	0.0
0.4142324839375903	0.559742834557833	0.0
0.32130367244909736	0.07949969032096586	0.0
0.08872630583402984	0.03744372309346907	0.0
0.3799272116630245	0.35192322574676255	0.0
0.09259147065414089	0.037521890170948174	0.0
0.9800867061358982	0.9263024635676412	0.0
0.5034103977120806	0.4346118655708213	0.0
0.16626973955764196	0.1860752612851175	0.0
0.6566513333652825	0.5507006487971398	0.0
0.9690770404490677	0.8575890783108427	0.0
0.07028896652008476	0.13380803354672813	0.0
0.3929723033261319	0.3897830197676488	0.0
0.25473774299481927	0.1501700444421418	0.0
0.8977828821759263	0.895218333107008	0.0
0.6470190023873881	0.23510927157803488	0.0
0.2902324156702845	0.23797502945024954	0.0
0.10549684846783937	0.044700268260659835	0.0
0.09096510210579184	0.04445078052108961	0.0
0.09437412576634648	0.08184584010444029	0.0
0.08666327404097066	0.5708644020337124	0.0
0.9588290280263252	0.9307570556462889	1.0
0.9868153599149047	0.9257478282498862	1.0
0.6696824014303241	0.9423685989660949	1.0
0.9461813954938271	0.9066438505947395	1.0
0.9677964649914178	0.9347668643084681	1.0
0.9912897000690029	0.9349779213634837	1.0
0.9131613445059238	0.9291870835442215	1.0
0.995200034714513	0.9416294508615778	1.0
0.7858388915760401	0.93651955364625	1.0
0.992664341572497	0.9399157300916391	1.0
0.9685775371858406	0.8474459607124654	1.0
0.9776069327014872	0.9216999750511375	1.0
0.08791586075501158	0.02642781308941265	0.0
0.08871947306850433	0.03596007863112857	0.0
0.0887244492384489	0.009415873042675865	0.0
0.34812989878644557	0.012172429293204307	0.0
0.0878882892358052	0.027293428170521376	0.0
0.0943741257654863	0.055819460567222576	0.0
0.09548894115026502	0.01670028262641034	0.0
0.0758137511606066	0.017663126385428683	0.0
0.08816822498702434	0.018107734019842715	0.0
0.0932674862677704	0.021963209270173204	0.0
0.28320807590401387	0.17240797566030738	0.0
0.08462327029567517	0.053425797134589566	0.0
0.048984042739900605	0.03138981266443072	0.0
0.08762144691841507	0.2894987250945962	0.0
0.602381904437841	0.8164638197521877	0.0
0.22322927989001695	0.10600270788264281	0.0
0.1712770907252674	0.5195592415883294	0.0
0.3246825483612286	0.10859294478361188	0.0
0.08739690664299123	0.060075474001783674	0.0
0.08814289418146859	0.034138808298571736	0.0
0.1052310878152082	0.012261363152355206	0.0
0.17402249650688176	0.45843465464073935	0.0
0.23155289817988356	0.08167100926693507	0.0
0.29587296251042505	0.13944356020388743	0.0
0.09344456697789784	0.023118569240957072	0.0
0.08857329274722191	0.3440914287026113	0.0
0.18534977889382886	0.08772448832309988	0.0
0.44263828776273517	0.3904718247909299	0.0
0.5947616531459551	0.5406047647952852	0.0
0.08873592186091388	0.11484425988173019	0.0
0.7671986441820364	0.845174876776854	0.0
0.08758892122510915	0.023917205082689137	0.0
0.08367033797453748	0.018670273727190448	0.0
0.8912079572663617	0.8127333950628663	0.0
0.08852344080914745	0.024798066583448783	0.0
0.20637416404265752	0.07216863444554943	0.0
0.07675375397715094	0.22047340188072154	0.0
0.8268408448233981	0.5089055085389088	0.0
0.948158019195881	0.8118472320735642	0.0
0.5866621289367496	0.7125969289718913	0.0
0.2604635142760033	0.11592200301438552	0.0
0.47533409475198485	0.6152579735517592	0.0
0.08883200513399396	0.029732900419755126	0.0
0.8209668021867261	0.6409039059793809	1.0
0.9912319687058897	0.9304109503582508	1.0
0.9936188341176974	0.9310466270656512	1.0
0.9901995757161536	0.9117181811370088	1.0
0.9726216375050087	0.929984737228849	1.0
0.7990663352987423	0.9093491273799453	1.0
0.9676003281093634	0.9187409883388916	1.0
0.9902477425897839	0.9266764676114128	1.0
0.9874737134242983	0.9272133330542054	1.0
0.9988884564832535	0.9325074894194066	1.0
0.9579399446537507	0.8702285354597445	1.0
0.9953826983393321	0.9370687852035283	1.0
0.9941248763401674	0.9172660144418275	1.0
0.9938846913566276	0.9364382341225709	1.0
0.18476191953120344	0.07357608417188356	0.0
0.27926689392405174	0.19569595633133252	0.0
0.18673402472964393	0.06687566397900063	0.0
0.1169516873110165	0.023852890728816637	0.0
0.9557570136598058	0.766215491888413	0.0
0.5478632430854783	0.45190789750297755	0.0
0.28983437579112564	0.15698987220514893	0.0
0.08652679410397728	0.020900375046591327	0.0
0.03354679912179003	0.030964914362183207	0.0
0.5493023839071289	0.8080598293386801	0.0
0.8442465867220956	0.835485339908914	0.0
0.04177217638377115	0.03899509529892244	0.0
0.9543065335779387	0.8910295836790686	0.0
0.9968707129525268	0.9241767130337948	1.0
0.8430103873096249	0.8665387185460025	1.0
0.6547249779699614	0.734450820530335	0.0
0.08791190642113758	0.02340394620793547	0.0
0.6312049036851008	0.561933303378475	0.0
0.08790512200847149	0.021730536523797094	0.0
0.6302517759051407	0.7657943179592814	0.0
0.0775960980346079	0.04543814993530402	0.0
0.07128195632881086	0.06267541080759738	0.0
0.07727884462030031	0.5375402863507728	0.0
0.17004452503604306	0.07673064382356751	0.0
0.06867870282711053	0.04599851080772533	0.0
0.2809208379864695	0.1986412509690878	0.0
0.1095257359552651	0.04987125742911837	0.0
0.09190071870188368	0.027107220060175075	0.0
0.08954341522147985	0.2900800023451118	0.0
0.8138068597085494	0.8540248556753794	0.0
0.09437412576546728	0.8612082969153135	0.0
0.08259347117051144	0.1886043887014199	0.0
0.08622460250947245	0.050079246635292105	0.0
0.08405699278689778	0.2498169090971943	0.0
0.3623193304043903	0.40242451116849176	1.0
0.08869141247297732	0.12183156224232065	0.0
0.08878264471248179	0.03767178969903785	0.0
0.08763361050311101	0.014842829200944792	0.0
0.08876614848267604	0.02274379882873367	0.0
0.08846358876540765	0.017379085014969587	0.0
0.09690587110154515	0.03558456454463785	0.0
0.3653444116566204	0.8040817978275135	0.0
0.09223667708315542	0.08303691427922126	0.0
0.25835066734419193	0.0865451094485847	0.0
0.10501838696144632	0.023887931008232718	0.0
0.08839943724032205	0.022435210408689468	0.0
0.5006395468867715	0.5120602726708484	0.0
0.09222664350702485	0.03086856206580401	0.0
0.08545009538312764	0.11649607025275045	0.0
0.08641728969316873	0.030661736663342667	0.0
0.09705053780303992	0.04135417535299309	0.0
0.0881725400328593	0.044040507340746445	0.0
0.10788910711701914	0.03381989780819058	0.0
0.08735839818200082	0.04893239674262831	0.0
0.08785476830657035	0.019156930208959227	0.0
0.29969935890463056	0.2761970341038629	0.0
0.320732860386599	0.3405944121492404	0.0
0.08861178682317952	0.05003583451256671	0.0
0.9221821347045777	0.851708542708695	0.0
0.9701497933332646	0.915999619792414	1.0
0.6578052999300364	0.34419218219469644	0.0
0.36701812643361453	0.20362599037911308	0.0
0.9636564028950562	0.9196672540235965	0.0
0.0907907315953633	0.036531505120574945	0.0
0.11852070032235938	0.020099057599703235	0.0
0.08554672495130122	0.04538835382917539	0.0
0.16956122783544272	0.24763673722197893	0.0
0.09161448686745736	0.024079044817935217	0.0
0.03552582265571969	0.00958476868490315	0.0
0.09889853246824967	0.04937872852554877	0.0
0.6479483675221047	0.5265500305426186	0.0
0.811936800864886	0.5865697539176303	0.0
0.7782250835780381	0.8417568857319726	0.0
0.09219249601783652	0.05598799840515789	0.0
0.09594661421522281	0.06925537240873447	0.0
0.051391933238487314	0.07249936284742634	0.0
0.08609092004606675	0.021311009053473436	0.0
0.8589084876452684	0.7452517617544676	1.0
0.08675228057708627	0.050988185019405774	0.0
0.48970057407336137	0.676643316564238	0.0
0.03397367399891008	0.07199100986501038	0.0
0.45698462096378245	0.31274362577125026	0.0
0.09437412576597277	0.054366172423918224	0.0
0.6200362054026288	0.8531537043840504	0.0
0.3372677850892455	0.18813649226678494	0.0
0.029634568595277844	0.02052951415912651	0.0
0.08874420319325553	0.037739953325172666	0.0
0.0882444109858293	0.04260292050003771	0.0
0.08540636194559699	0.17128588422442242	0.0
0.09437412576534697	0.026755141535394295	0.0
0.3431401121944445	0.1475903707405419	0.0
0.927817366911154	0.7503057015552578	0.0
0.9949428925866257	0.9197946019103236	0.0
0.08785902617933036	0.02460927441514896	0.0
0.08825634068321306	0.019956214904401286	0.0
0.08522561452990063	0.018353834627248548	0.0
0.23174750777859118	0.03626166365256568	0.0
0.1847619195312035	0.03658146835226587	0.0
0.09454427913343168	0.03758027556260314	0.0
0.09745569899059708	0.03924174204986879	0.0
0.07269630576844634	0.049316934393671234	0.0
0.12188610533096697	0.024997067649074486	0.0
0.40228108803437707	0.6475620144083079	0.0
0.08701530748360775	0.04730750231752448	0.0
0.8685046211533048	0.8714399338234573	0.0
0.18097488062925637	0.2167161947265758	0.0
0.03557624038963372	0.08527921312837645	0.0
0.0943741257654874	0.06463233368458322	0.0
0.0873851941331606	0.057102514447162515	0.0
0.8709122313747907	0.8685042106101186	0.0
0.4231982061118827	0.576278740416852	0.0
0.12391994292822689	0.023601140919111988	0.0
0.3791994778854296	0.8492658145090483	0.0
0.8536185388525885	0.6400506703111656	0.0
0.8139446843652824	0.7690961417975546	0.0
0.13933117348544083	0.026498812171868356	0.0
0.15861536609203308	0.5355784067453515	0.0
0.10256749681948453	0.07416667645557593	0.0
0.2024295776549499	0.5433969498369217	0.0
0.03357845426176022	0.023897540249517454	0.0
0.5152442567161787	0.6440373003437635	0.0
0.10811283221485929	0.1574298552446696	0.0
0.6402684971688909	0.5892595371239631	1.0
0.9499352619832917	0.8926681315506428	1.0
0.909205073408441	0.8569680990036163	1.0
0.7806979583144031	0.4166279841777343	1.0
0.9504057578962825	0.8638177209972367	1.0
0.9386430521401058	0.82990221206714	1.0
0.9226626391997668	0.7994236865458767	1.0
0.20576783340630905	0.06281021283692642	0.0
0.2954824981827303	0.05407395406334558	0.0
0.9089645165885252	0.9104317201054751	0.0
0.5965908547898969	0.6387741408523654	0.0
0.09334266819754976	0.03901004848670976	0.0
0.08577540490388823	0.0736494810363102	0.0
0.8032028713667213	0.47750111321117145	0.0
0.2585246746622682	0.05512844401438956	0.0
0.48242676589333117	0.6332635510507965	0.0
0.2623860107840059	0.7389069343482023	0.0
0.08741812655409276	0.7660504981910216	0.0
0.22495253386902261	0.11897311086753733	0.0
0.16688074324873747	0.062414788252424594	0.0
0.08686346197504459	0.023025331461573033	0.0
0.47401575001569163	0.3900046677504625	0.0
0.2435608616150659	0.15829020726704027	0.0
0.33309429752016534	0.48272258107458016	0.0
0.09601540786488257	0.020262413076097514	0.0
0.1847619195312035	0.11452850418078313	0.0
0.31379378129622215	0.35349930072352903	0.0
0.08743288733480142	0.11351120152217348	0.0
0.08845609872816533	0.05371270200591541	0.0
0.12514148949372664	0.055999606196991125	0.0
0.16439868386777412	0.025897408620537715	0.0
0.08561949129924055	0.28515396877053206	0.0
0.3069176822795096	0.3638075096559542	0.0
0.1910391678006672	0.08975697037702966	0.0
0.09437479920157721	0.016698402098783215	1.0
0.15705049173384608	0.08314981113361487	1.0
0.08263340595826214	0.034761060406476314	0.0
0.3406808247327651	0.1569647644494318	1.0
0.09437412576548587	0.017943069978204985	1.0
0.09437412576548641	0.016707701633590623	1.0
0.10657214060533877	0.041537676667168656	1.0
0.2563114444713842	0.049274887073876256	1.0
0.08861572670047282	0.03430614215982951	1.0
0.10329187050009409	0.02336686743857743	1.0
0.16298316418975178	0.041906341634034575	1.0
0.2910826037030634	0.12720275547305024	1.0
0.27833811579259626	0.1425843446121926	1.0
0.08570063959202556	0.03332674992528692	1.0
0.30438697180908875	0.15309724808396144	0.0
0.08645924681779281	0.2956827475171878	0.0
0.08421311453006457	0.0481009092912934	0.0
0.08872945117028813	0.021422836017388158	0.0
0.8258557647852025	0.5956848872278555	0.0
0.0330584653452267	0.035860934102958916	0.0
0.0868194647427544	0.021814621534874724	0.0
0.23655447948353317	0.037857655688280485	0.0
0.0923011836432627	0.017834578945125783	0.0
0.08254968238282663	0.045952415715358096	0.0
0.08878693307285745	0.03126347305889611	0.0
0.08868685920884078	0.05199938736972257	0.0
0.11198115326843885	0.07144604464976001	0.0
0.9920857192042563	0.9333067709132974	0.0
0.14286084187536988	0.04709696728738624	0.0
0.6666055393992727	0.5197158378038221	0.0
0.08860780648886218	0.061113158192692814	0.0
0.09437479920163554	0.04780120901966611	0.0
0.06023178591097566	0.030916596538523366	0.0
0.2725087582034166	0.14288142480411875	0.0
0.08763344903526311	0.09603829568254338	0.0
0.08692680480584136	0.027380465430996183	0.0
0.10157178373680491	0.02305123571696696	0.0
0.0885139050442811	0.06302986356806684	0.0
0.16318162919549098	0.04653492588146521	0.0
0.37275494364653067	0.39254938039475534	0.0
0.5406971466247658	0.4577755048276012	0.0
0.11374706506963654	0.01566899680623469	0.0
0.08784826951464997	0.04833795825464366	0.0
0.3558840567685826	0.10614497447831296	0.0
0.03843922910138372	0.03588842919252487	0.0
0.08836068113940579	0.03963520996296722	0.0
0.08789704029221078	0.07275325396981258	0.0
0.08864411402052617	0.013984155008857089	0.0
0.08877248392477631	0.041062283484364956	0.0
0.09085922682958182	0.010535995470916668	0.0
0.15060478791310478	0.0323899101414938	0.0
0.10465050967081642	0.04750088761624406	0.0
0.1826977957922991	0.023963014755079167	1.0
0.1838363950603635	0.04227308185122058	1.0
0.08687859257473801	0.06260590471398805	1.0
0.03076906710712767	0.032138660904689614	0.0
0.0883824597379104	0.03508197804475156	0.0
0.29295942943494196	0.14935218673338221	0.0
0.22567824151603413	0.04015246002790367	0.0
0.038733747759554356	0.02156558465027908	0.0
0.0878559042096652	0.022416438890439712	0.0
0.13907264923548227	0.15677168250535933	0.0
0.11497727437905396	0.10054591765928006	0.0
0.8375933785949461	0.46863686817862793	1.0
0.9679615079026863	0.8552859964795914	1.0
0.9093301717107275	0.8888046642367158	1.0
0.7802687979067183	0.666846107525572	1.0
0.5309100775597655	0.5569021934566453	1.0
0.953246001747946	0.8805279817919243	1.0
0.8965947850554097	0.897894854025787	1.0
0.6408912337525161	0.38944180082400726	1.0
0.6464480558722083	0.6461116096839475	1.0
0.9712887614704829	0.7652845967271786	1.0
0.9179696238982137	0.8050937965673013	1.0
0.7961022283269471	0.7563395873199109	1.0
0.988662541209743	0.8960966642212742	1.0
0.9769415804246164	0.8430910391382087	1.0
0.9861126435880616	0.9131558349577377	1.0
0.9498484640059167	0.7918043276952805	1.0
0.9931324557138758	0.9259094456423004	1.0
0.9925552374909153	0.930099777662227	1.0
0.9906010901126223	0.9353620614930909	1.0
0.9776609129964245	0.910163212053652	1.0
0.482866320913468	0.20706878146152904	1.0
0.8491018299040067	0.6279747308089779	1.0
0.6207176222351516	0.6155982628183313	1.0
0.9839024057371979	0.9050066510666321	1.0
0.9136047274781953	0.8203042688248032	0.0
0.8975439255488482	0.87978032270044	1.0
0.889114989479377	0.8935765660852758	1.0
0.7911289285138908	0.8028757547735385	1.0
0.9859115909988622	0.9229336911840993	1.0
0.8282776909031395	0.8901623326099197	1.0
0.8829438377840274	0.913695334631855	1.0
0.9588694535291931	0.9348339333805925	1.0
0.9890421904617093	0.9108154791577039	1.0
0.9076409407841137	0.902596419592468	1.0
0.9937791923768894	0.9279967427791308	1.0
0.8246485829094357	0.851817133924373	1.0
0.9178456774888724	0.8541013396565496	1.0
0.695213703819347	0.463107847742633	1.0
0.5724641735877645	0.7426888322802115	1.0
0.5280840059921575	0.9239220626744373	1.0
0.7821436126497303	0.7216719148622898	1.0
0.9297287591022495	0.8316974578724671	1.0
0.99575897698042	0.8927757902156276	1.0
0.6004869472922416	0.45265659054664265	1.0
0.95040314873896	0.8924856723582378	1.0
0.9741736701804478	0.8738629790311492	1.0
0.9851634527321028	0.918862617190886	1.0
0.9847186503489032	0.8918771509530078	1.0
0.9071738145174058	0.9088435706053563	1.0
0.7124857108558416	0.4791001038616631	1.0
0.9736918862107404	0.8378462827393642	0.0
0.2140737486584895	0.24444206973647206	0.0
0.0935203416261334	0.029819253149495465	0.0
0.103857760357285	0.041171636816245666	0.0
0.0730886460932946	0.0860506011704258	0.0
0.2964181123972986	0.8214925216885705	0.0
0.11559281280467078	0.0317806241618469	0.0
0.08866907609223472	0.028312293300017295	0.0
0.39655967478735665	0.3440541557784535	0.0
0.08457989638522967	0.11210546679243923	0.0
0.07876641612354401	0.42025784565014257	0.0
0.08104116997412401	0.8522081459255655	0.0
0.17371956140651026	0.09867990889716252	0.0
0.08776012697720292	0.2850567800487887	0.0
0.29858522671696097	0.23529564952807647	0.0
0.9817244437077889	0.9258527845253389	1.0
0.14214397990039065	0.1669157516818796	0.0
0.08522662538877136	0.06984813900867859	0.0
0.12480749866319477	0.06536425703885117	0.0
0.11774988203898819	0.030659536831163778	0.0
0.08821857695837734	0.03196330727336606	0.0
0.3461021325222901	0.22776297054961	0.0
0.11723250668553258	0.0339693353613003	0.0
0.12019021064683884	0.029745181480628925	0.0
0.14366286169546047	0.021296690681925617	0.0
0.36485161655792014	0.49648062137577603	0.0
0.33193468169559387	0.28511531966589887	0.0
0.09437479920157683	0.03990073225757231	0.0
0.09437412576548575	0.029517390053052345	0.0
0.09437412576548587	0.02658087666479929	0.0
0.08681946474274609	0.043039132316094096	0.0
0.08752255893824526	0.04580060978232517	0.0
0.1945737515075832	0.036514300947887365	0.0
0.07557763572876235	0.02863456960650596	0.0
0.20263038816975296	0.08002293765282217	0.0
0.6902226944819104	0.7353751234393394	0.0
0.08536941893507202	0.30418583354330775	0.0
0.355060207155858	0.2646357415148932	0.0
0.2648641920453552	0.1556252440436641	0.0
0.3935626286994321	0.922920121946344	0.0
0.19594737448859736	0.08229534745410129	0.0
0.13146561097868018	0.07389558142786425	0.0
0.08802215806512266	0.044735548521477715	0.0
0.08632454394604358	0.018703436069385838	0.0
0.0865210739548287	0.11986295127341305	0.0
0.08865693180589553	0.022255656760372885	0.0
0.2498656389424306	0.825528781863758	0.0
0.8902344176142207	0.8363285325251661	0.0
0.9321018303440667	0.8669630771693038	0.0
0.0872155670349309	0.04575417185716203	0.0
0.05998744927860419	0.036602612544280794	0.0
0.08863921762292097	0.05703061902091125	0.0
0.0885003269186324	0.05141426435790515	0.0
0.18476191953120358	0.8883960655297652	0.0
0.784155046416932	0.6504134615878784	0.0
0.9793441097624609	0.9423472227756249	0.0
0.08863146279353921	0.01844589729058877	0.0
0.6975107094130872	0.6594926177036773	0.0
0.270670921920677	0.15903200975234894	0.0
0.07908437462343941	0.04300904596937092	0.0
0.07911199020241454	0.04286065911136037	0.0
0.0791118447858148	0.04796482146574332	0.0
0.4114154761048507	0.7357422713845048	0.0
0.08822190342001619	0.04862444617760221	0.0
0.05466783218280034	0.015566259399283827	0.0
0.08748811945322407	0.01803706553902325	0.0
0.04297183998917416	0.032832342572946815	0.0
0.23376551007660806	0.02595231536785601	0.0
0.08663189432690876	0.015515015558868837	0.0
0.08791308392027347	0.05136606030646027	0.0
0.08067068966387379	0.06089370344915175	0.0
0.20372941155686608	0.1336653498415829	0.0
0.09437412576548801	0.09787509853051612	0.0
0.8915619429530651	0.9146803565391353	0.0
0.44009188921220793	0.2405318454417895	0.0
0.08918893227393172	0.021884887285042027	0.0
0.1562887248874305	0.1192214085622505	0.0
0.270524599604236	0.19816812437993372	0.0
0.20383389731277085	0.03565492915884375	0.0
0.08719784936515611	0.13982766033361618	0.0
0.16756085275510987	0.06345492506109807	0.0
0.9250584449996723	0.8963719646552023	0.0
0.17228780585371198	0.1055060517388859	0.0
0.15559729871462857	0.024844015992782856	0.0
0.27714541547940647	0.13050960772568215	0.0
0.14017427185559175	0.030752993311324348	0.0
0.38667266009383083	0.6766078876684322	0.0
0.09741705874822879	0.03209458987258849	0.0
0.7864378807842134	0.8449056185713766	1.0
0.6655964078241025	0.7348577983617364	1.0
0.8671296289463031	0.8297328977526163	1.0
0.6953028718419326	0.785088404880769	1.0
0.08738737747581918	0.05483064633354498	0.0
0.10817598701397113	0.05003013562833181	0.0
0.08762733564416521	0.05440559258140488	0.0
0.9216175657150677	0.9055364938334634	0.0
0.4368105509661013	0.4123844411928093	0.0
0.32019459622035457	0.15541879252822532	0.0
0.6446874057412183	0.31635838299563435	1.0
0.9335982879866999	0.8277298723312821	1.0
0.6679720060772147	0.676359695613421	0.0
0.3738696717624938	0.4381250555042061	1.0
0.27363719139137804	0.8938643007833285	0.0
0.2996055997086963	0.1316528906349257	0.0
0.0825222278077227	0.8235801167977123	0.0
0.25396267773279035	0.08975847640655865	0.0
0.2549045588022728	0.07819777753488372	0.0
0.9277190856083425	0.8603063810867728	0.0
0.08821043457444804	0.08642130038744407	0.0
0.08876255513871581	0.04062298159548103	0.0
0.07806474808151159	0.05072943268255651	0.0
0.05139468622335709	0.0320845566393217	0.0
0.08735259943820009	0.04412699795253805	0.0
0.08879176938692442	0.06028818891729035	0.0
0.4382743064718945	0.6997160137927885	0.0
0.18476191953120358	0.0633733374478917	0.0
0.08563959530761077	0.022877474583062957	0.0
0.08732075621997043	0.053069185285821	0.0
0.08867942325531186	0.052270915720686525	0.0
0.0881296237956311	0.020731851471808668	0.0
0.08646611905756181	0.04886776083087361	0.0
0.08654874548547552	0.05781606970971527	0.0
0.18476191953120344	0.14797911169992128	0.0
0.6433335013394261	0.4802109011757149	0.0
0.9955767584475657	0.9230580446036887	0.0
0.08811859000359927	0.23050312586863578	0.0
0.10098548263172963	0.205361197893919	0.0
0.08731509797310591	0.05665144701646791	0.0
0.11402106928334603	0.03822240613262632	0.0
0.31573264434657383	0.2369709576882576	0.0
0.09602393423809129	0.02914633911064701	0.0
0.24465520690721548	0.07767389507986813	0.0
0.508863633067436	0.669840653556416	0.0
0.08621880110645655	0.17363709268018493	0.0
0.097154353690591	0.21093395854080899	0.0
0.24820102008834494	0.11423825510342762	0.0
0.4253752996608966	0.17194715115770692	0.0
0.0752793906695274	0.05283328842750748	0.0
0.03533098788465917	0.0906756202607479	0.0
0.13004726278168566	0.13162695556315926	0.0
0.9905301208332289	0.9351674839201695	1.0
0.9770447908284663	0.8050966604210199	1.0
0.16822458912971014	0.07050946613650984	0.0
0.07613038674918349	0.07531819692949011	0.0
0.08699001763436462	0.03003981153326114	0.0
0.18065735931655105	0.0485694985813197	0.0
0.09312758115944027	0.05561715187302795	0.0
0.23124304663042025	0.09669461532327468	0.0
0.9834202235704794	0.9099656450593544	1.0
0.9866292952010086	0.9341634330372182	1.0
0.9974841710369294	0.922415771320948	1.0
0.9984925546450659	0.9317936780932781	1.0
0.9895704159464406	0.9357329220220095	1.0
0.9849097101486135	0.9332139674358709	1.0
0.9837928573657971	0.8933205313269015	0.0
0.9983276235420475	0.930619183980154	1.0
0.09437412576556437	0.5133625590582895	1.0
0.7385513124620255	0.4947364147701552	0.0
0.09437412576548587	0.03257964777957821	0.0
0.08681946474275568	0.05028877669959535	0.0
0.09662724463944249	0.06408270470961239	0.0
0.08561597071665004	0.2330700706365397	0.0
0.9329135930158426	0.9061560056500843	0.0
0.431868963429096	0.47576678519123355	0.0
0.3195190722396916	0.33996620799396243	0.0
0.41756641198214484	0.4894765486384448	0.0
0.31483164313725764	0.13277579954149665	0.0
0.33504233500801583	0.011341618026303266	0.0
0.14106351993907926	0.04916960500193167	0.0
0.30215377386552655	0.35233690598853257	0.0
0.7569674554493431	0.8521593815982658	0.0
0.09437412576551586	0.8937483656239785	0.0
0.08875425202317773	0.051314236121970794	0.0
0.08435774599456833	0.032058031379662844	0.0
0.08471686263443683	0.464314363449763	0.0
0.08751278068932503	0.11398357399539799	0.0
0.4000097810445159	0.15457397165248246	0.0
0.08160592605096492	0.21373222629686678	0.0
0.07565193638688021	0.039559250107083034	0.0
0.08649962271925654	0.05383952846534264	0.0
0.08854873834082899	0.021074907321691528	0.0
0.07931684512908639	0.04645341996219265	0.0
0.13137620328982916	0.050996392821539546	0.0
0.09731618205523897	0.3652803734288688	0.0
0.08827122250955247	0.2881019274381147	0.0
0.08967024570885901	0.0454711927142477	0.0
0.08325360985297632	0.043111254191886654	0.0
0.9933942548729414	0.9231055887980427	1.0
0.08713161574184088	0.10373660581909548	0.0
0.45466535022533094	0.5279252782458059	0.0
0.0801589991408306	0.12312595300329744	0.0
0.08001935466006345	0.21224612642085106	0.0
0.5640603755553828	0.5459423297023117	0.0
0.25526923779689425	0.28260783231820846	0.0
0.2547000961947564	0.0931960969204757	0.0
0.0880001347670147	0.019983658150230767	0.0
0.1131667324088116	0.15429619636249048	0.0
0.08693694663660816	0.04307426339105892	0.0
0.08854593675529313	0.013672715548387742	0.0
0.08681946474278004	0.03895489057982689	0.0
0.08838987587429543	0.0402713078511955	0.0
0.060789535852083625	0.03939346017953533	0.0
0.07995032202235806	0.045414463080349486	0.0
0.07334459551142047	0.04470054587438225	0.0
0.09322376940697973	0.02113763357413203	0.0
0.0951272151708762	0.025926178177312433	0.0
0.08868984773363907	0.049268379330079035	0.0
0.08811621149401459	0.061282018911355	0.0
0.05675749455614589	0.03561474892651579	0.0
0.048092628813683036	0.020309536835866275	0.0
0.08800310129291167	0.02242327793097603	0.0
0.09437412576549149	0.028367468926984146	0.0
0.07113534200738296	0.02687266860750106	0.0
0.08681946474274609	0.042049949682137246	0.0
0.08870882392235492	0.054487715127950864	0.0
0.34316652843217077	0.786781623199939	0.0
0.160919946697742	0.03613080713278147	0.0
0.18476191953120358	0.06509663734332218	0.0
0.4093700250597008	0.6020057514002695	0.0
0.12035252168688321	0.054333046201176426	0.0
0.0900700563296682	0.01880810534337406	0.0
0.32767869883645606	0.5336739067632107	0.0
0.08865313505461192	0.016974890919739537	0.0
0.24036252535284527	0.07657016598681492	0.0
0.08836216881310864	0.05274353439526796	0.0
0.31905070431950155	0.3190031160601348	0.0
0.08867499974268302	0.060749661816140124	0.0
0.46558994283039096	0.6109697848929495	1.0
0.33367503561698475	0.21033865677136782	1.0
0.11527384469570996	0.03771728631374015	1.0
0.11445010947491356	0.05935198628891743	1.0
0.09437412576548482	0.032618776294892994	1.0
0.09571627757561971	0.04355718936351416	1.0
0.31592728521288266	0.5579305227106242	0.0
0.0884690095064901	0.04755694390454105	0.0
0.08875797992141671	0.07177037357383398	0.0
0.09569104443439982	0.02987460820296954	0.0
0.08878223908667847	0.027338058560742055	0.0
0.03250000872329785	0.012367384919782592	0.0
0.1072942015861651	0.010767715294834225	0.0
0.0988711774523974	0.019114207033038032	0.0
0.9278370235757134	0.8683838571034125	0.0
0.27945072536525123	0.7390869272160279	0.0
0.098856569079946	0.15966858032939457	0.0
0.08764289447496024	0.03637995209537577	0.0
0.2576656560426344	0.05777756712022881	0.0
0.8014922614120419	0.8514157558012347	0.0
0.7464975881615622	0.3591260131633596	1.0
0.9567918933300583	0.8508155427856128	1.0
0.9600517014498041	0.9213265146250823	1.0
0.9790260951266959	0.8221287528770399	1.0
0.9855003706224233	0.8907004614415784	1.0
0.9921142562863976	0.9255067595669538	1.0
0.979885284211641	0.9370259925051568	1.0
0.9649968397279406	0.7538544529274015	1.0
0.49394150413892896	0.2720080149997306	1.0
0.8819485027020074	0.6013980568155887	1.0
0.9871669949818701	0.9323226505190402	1.0
0.6023771512124776	0.9337940472781212	1.0
0.9869464942056816	0.9288218255400732	1.0
0.9666712745465798	0.9102241381623352	1.0
0.9937441819989086	0.9350827689069845	1.0
0.9918138806763782	0.9301441169464472	1.0
0.9800830894734635	0.8618056244913407	1.0
0.9913223541123731	0.9356124017744701	1.0
0.9872242332460531	0.9115398351410235	1.0
0.9929764719657791	0.9266506202235978	1.0
0.9887845453046356	0.8995196644932868	1.0
0.9969794491335204	0.9139080084384682	1.0
0.9928471592670282	0.8749495485123271	1.0
0.9902789793395478	0.9252689771767401	1.0
0.8483335056313872	0.8997855921932039	1.0
0.9953242860235961	0.9240811090520603	1.0
0.9940035019546591	0.9211322791769381	1.0
0.9605184241612686	0.9005722466906652	1.0
0.9707587394322924	0.8691246815084025	1.0
0.9880244600904754	0.8925118306300803	1.0
0.9937874629067555	0.9361588729328021	1.0
0.9758148496254418	0.8689315415013116	1.0
0.994850451099785	0.9243788904637454	1.0
0.9843185984166437	0.9307525835229432	1.0
0.9933847890936098	0.9347661525613064	1.0
0.9752110195016965	0.9304278990239603	1.0
0.9949068006305624	0.9302898254488045	1.0
0.7543291309125193	0.5294270511235758	1.0
0.9718377648296851	0.9178932627529827	1.0
0.9769210547868127	0.9403927078859523	1.0
0.9826917080323458	0.9367058711785163	1.0
0.9899187707618492	0.9333612118730742	1.0
0.9820190385274397	0.9404196219022886	1.0
0.9843014596048881	0.9057924725140127	1.0
0.9841895246274455	0.8909098139200885	1.0
0.9854138523265151	0.8840069353497925	1.0
0.8709184795646862	0.8113401063376133	1.0
0.8062430265165952	0.7118480273445681	0.0
0.6511714513644813	0.7301984899142187	1.0
0.9613541318996714	0.826411665262501	1.0
0.9013487601311161	0.7304418024084072	1.0
0.9942517070339244	0.9403106433060286	1.0
0.7684143032641626	0.6493305252062735	1.0
0.9766484493591537	0.9197499360231477	1.0
0.9376526396135759	0.8763365339202626	1.0
0.9828317666200062	0.7728596573868062	1.0
0.9873034077325755	0.8574730435693084	1.0
0.9631384836625613	0.7855154103672788	1.0
0.9986780498190432	0.9452003095069648	1.0
0.989376843003432	0.9273043931146265	1.0
0.6182279281306062	0.6081738490196518	0.0
0.41795156047795445	0.5994078553157478	1.0
0.9556524261444386	0.6633777443367145	1.0
0.9929946503700895	0.9419154821391983	1.0
0.9699243407124226	0.7611533173815347	1.0
0.9425814378860596	0.745998135831186	1.0
0.982775362390228	0.9312063258203688	1.0
0.9897767137420145	0.9323150001622903	1.0
0.9715869732408856	0.9307306656286864	1.0
0.9938310147601784	0.9152308482486374	1.0
0.9935635580808555	0.923669371506016	1.0
0.98780333822263	0.8986285090837678	1.0
0.9981547915618827	0.927205941379081	1.0
0.9926234608185559	0.9364256869124258	1.0
0.9930327907813076	0.9202685311020362	1.0
0.9141283872697499	0.7743088296454006	1.0
0.9945596817228258	0.9408669414292606	1.0
0.995140177771887	0.9388071501665004	1.0
0.9515667067736041	0.8826156051722627	1.0
0.9931754529520158	0.920461739637214	1.0
0.9967880135906604	0.9119186784455132	1.0
0.7533285270719099	0.49784525847818917	1.0
0.9912364137718038	0.9126058512503717	1.0
0.9739479698953375	0.8149736005783261	1.0
0.9878741938735269	0.9362723148613011	1.0
0.9974904689666866	0.9292439792010976	1.0
0.9915499047196862	0.8638332210569435	1.0
0.997418392592614	0.9219176725374032	1.0
0.977713346407955	0.8980379212093709	1.0
0.9869780173297357	0.9135333951474592	1.0
0.9709823176746852	0.8310432691276594	1.0
0.9926948701683549	0.8821962358731692	1.0
0.84812851140653	0.718820741448888	1.0
0.9937878768277117	0.9311643615695682	1.0
0.9931414778248113	0.9350066561517322	1.0
0.9824813994487991	0.9340928750596175	1.0
0.7059669001236668	0.7980931429038468	1.0
0.9593567580291218	0.7515710025880531	1.0
0.8371117725300063	0.613499083474355	1.0
0.8516067554426984	0.579122322053015	1.0
0.9712341110053688	0.9232714674809539	1.0
0.975092931765486	0.8202243109252103	1.0
0.9381303861774238	0.702639871901181	1.0
0.9847044759307448	0.8652716187755387	1.0
0.9860101193205022	0.9294768288590903	1.0
0.9894032581863393	0.9380431286060764	1.0
0.9946296346209568	0.9384841155574271	1.0
0.9695403813074831	0.8726579391208845	1.0
0.990691419238466	0.9270309478493423	1.0
0.9805644740055102	0.8847064917688698	1.0
0.9504307482742657	0.6963080873553686	1.0
0.9603010175780927	0.9022468136906819	1.0
0.9673771217386555	0.8514258505078312	1.0
0.9864633390211879	0.9235846778999128	1.0
0.9916604928475655	0.9250334273460953	1.0
0.9811283954838217	0.9329370936446568	1.0
0.9974513443110843	0.9400817237974743	1.0
0.9944256006860593	0.9163524790842109	1.0
0.9416762638371718	0.7673802510824626	1.0
0.8767936126337597	0.837793907677264	1.0
0.9876987501035677	0.9199851696405432	1.0
0.965052297339028	0.9209382099007771	1.0
0.9945597928758042	0.8983246279713966	1.0
0.9907891196420832	0.9011943072718089	1.0
0.9934810924445492	0.9421558123961107	1.0
0.9823381457286131	0.8511968725944858	1.0
0.9943893189420824	0.9403576251396665	1.0
0.9978360934121532	0.9300630140306142	1.0
0.9878036196764505	0.9263027937333911	1.0
0.993599550773358	0.9200087412999693	1.0
0.9430264181932942	0.8326275043730715	1.0
0.9254015823486207	0.7800752508497907	1.0
0.9712225218222472	0.8637125239962408	1.0
0.8076399646950628	0.8967719392216641	1.0
0.9309724241044566	0.7918735490183636	1.0
0.9889174078479375	0.8412835953701467	1.0
0.5656989891590128	0.4985947071777497	0.0
0.9894945219811533	0.9321323173270314	1.0
0.9827729749031585	0.9153642389552247	1.0
0.9897753286560645	0.9313706400132696	1.0
0.9596178732755652	0.8537407709568513	1.0
0.6995028496223378	0.6516035269255841	1.0
0.9002153939460287	0.7639548193869643	1.0
0.9712617422078527	0.9235738240886091	1.0
0.9820950945938295	0.9180736117882045	1.0
0.9578968708689325	0.9157561316347853	1.0
0.14411099931967303	0.03666227989493399	0.0
0.09950854589353207	0.055104630758350065	0.0
0.46687191755787316	0.26568357159453876	0.0
0.2667606842986493	0.6677447374344443	0.0
0.9900820467069773	0.9451112691270623	1.0
0.9958988966229896	0.9296673900201076	1.0
0.921817296498088	0.831361291607773	1.0
0.9695023624266874	0.8911373404412479	1.0
0.9939565904163213	0.9243901870017418	1.0
0.9926133159479502	0.9088466627904003	1.0
0.9855159264160545	0.9058329890037796	1.0
0.9805129152249531	0.9308087173088103	1.0
0.9807326191831526	0.8493984649016264	1.0
0.9807946442249768	0.9325761635236576	1.0
0.9755787265035087	0.8341813523323659	1.0
0.7589939393096671	0.5602516828040889	1.0
0.9836017138820125	0.9315857203637697	1.0
0.9990517042034108	0.936748181000056	1.0
0.20678460729187878	0.09137783820645946	0.0
0.12599595597053118	0.06559853510343495	0.0
0.3021662416854935	0.3198777260818186	0.0
0.08863218537356728	0.06192799007974009	0.0
0.3911901872465648	0.8347354939070399	0.0
0.8147158965535672	0.8162691396609517	1.0
0.9292097134541115	0.894576248936725	1.0
0.892713610514653	0.8569724764744966	1.0
0.7244565648767638	0.6414521252988288	1.0
0.8152941253582618	0.8034128740417216	1.0
0.987980173259976	0.9341237997085159	1.0
0.7823218864156509	0.7429054966674659	1.0
0.9560366712221153	0.92103529149437	1.0
0.9462352947864896	0.9337376649002499	1.0
0.9815034528471175	0.9347695821809604	1.0
0.9532606116211736	0.942148436413423	1.0
0.9877471105241772	0.9337359288468345	1.0
0.9758022938777697	0.9304336114049503	1.0
0.9869824538449153	0.9266826010900313	1.0
0.9785265650585879	0.9068446604491716	1.0
0.9734722854867955	0.9149910469845931	1.0
0.9248382959305637	0.8786419186804756	1.0
0.45370021431769897	0.1702421660924934	1.0
0.8001931698286184	0.8428312064574258	1.0
0.9031100084232416	0.9099638695724662	1.0
0.8376453743129959	0.9104123102399042	1.0
0.9083049743797026	0.8682041477427929	1.0
0.9804615066517018	0.9197937594646749	1.0
0.9600040201312596	0.9208892038421882	1.0
0.8824462692780185	0.8919269766149348	1.0
0.9852301860300824	0.936603451615714	1.0
0.9774803273305733	0.929561995434237	1.0
0.9966055763804049	0.9215647240814008	1.0
0.23337064890868361	0.09268534013592677	0.0
0.9959221142008279	0.9408552672076794	1.0
0.9679890542574007	0.8890853492135046	1.0
0.9224337657666292	0.8568382062375463	1.0
0.6054790354092536	0.7846437868010785	1.0
0.9926888773905888	0.9093992564753212	1.0
0.9467444448656593	0.8983395162977931	1.0
0.992226437759908	0.9128479450917415	1.0
0.9615768816256264	0.9253380040005297	1.0
0.967542424683169	0.9299573281669008	1.0
0.9745245531174608	0.9052921401636379	1.0
0.9513164580271205	0.9071502163610398	1.0
0.8476760542713258	0.8319861107942909	1.0
0.9220559982739003	0.8373547595766156	1.0
0.9832473972368687	0.9298835846130931	1.0
0.9148547883568832	0.8863715751361199	1.0
0.925624151500331	0.9214203781530117	1.0
0.8345880468283355	0.7274074653793149	1.0
0.22475380136663337	0.13168619580610647	1.0
0.8990807143633724	0.813537131469569	1.0
0.09452397301433672	0.9129346842507929	1.0
0.9732823931330458	0.8948869038251639	1.0
0.8854284064467001	0.8393772967294402	1.0
0.9670849527355156	0.8855886988800372	1.0
0.8718448262467118	0.8084753505452801	1.0
0.9817957100756919	0.9344561554120951	1.0
0.9324030759205254	0.8123368936157398	1.0
0.9894873787110948	0.9167929953563954	1.0
0.9450487113115841	0.9408368567252684	1.0
0.996475238332268	0.9398881622726312	1.0
0.9943345996923041	0.9389545389124496	1.0
0.9738441504385217	0.9403392230421058	1.0
0.9666148064777927	0.8691033353047716	1.0
0.9592569597386762	0.8733646339559173	1.0
0.8486728357327875	0.6334269161725101	1.0
0.6946587150102622	0.43671135517585674	1.0
0.8398584945976754	0.5138729832834267	1.0
0.9751710100035224	0.8622018449907484	1.0
0.7409682079460899	0.30904347935662096	1.0
0.9488028642309183	0.7223563371975976	1.0
0.9705646652708941	0.8397973417675478	1.0
0.9871724080852005	0.90417099598279	1.0
0.9812661077191328	0.9177134512584384	1.0
0.9801737897380567	0.8461414183679256	1.0
0.9955543206571532	0.9322402889662852	1.0
0.9807595687131747	0.8774470124193854	1.0
0.9814184576931566	0.8354679344235113	1.0
0.9749642835166483	0.9092135212147127	1.0
0.9915584410347007	0.9273094890750778	1.0
0.9672602029479485	0.8728232061969299	1.0
0.9911031557535743	0.9200332461105107	1.0
0.9883678816263262	0.9320624531305626	1.0
0.9463941014091118	0.8932303901482207	1.0
0.99153657561687	0.938858507256178	1.0
0.9923203882090056	0.9418720795801695	1.0
0.9900504477125733	0.941684364591205	1.0
0.8536232895033657	0.4636413427267724	1.0
0.8709595655188608	0.6579911255387568	1.0
0.9888938951629206	0.9058751873224347	1.0
0.9399784511645329	0.8763288493893449	1.0
0.9136927468119334	0.865708590284547	1.0
0.9564524641052643	0.8801174854351944	1.0
0.8715808293197914	0.6906535726491992	1.0
0.3886306800131977	0.1642761040237442	1.0
0.7670351459472101	0.6324246329311555	1.0
0.8867623516439169	0.7904606650815081	1.0
0.7915817471674191	0.6303763920523153	1.0
0.27967356651110065	0.1940775196388081	1.0
0.4948938006601361	0.7004176045571286	1.0
0.10877628714839374	0.12787642384274903	0.0
0.0873338792155703	0.19398691201095733	0.0
0.08868721142531431	0.032601781672974825	0.0
0.08849901710847617	0.03057297232476038	0.0
0.1745621327961204	0.06065511660508218	0.0
0.08824354869612612	0.03776421214145485	0.0
0.08711176885885182	0.12743725551797797	0.0
0.0960154078649396	0.01942436924172223	0.0
0.2834962485707771	0.3758262216255229	0.0
0.08863322027759642	0.04448514784739675	0.0
0.13960100586927734	0.04876556898961582	0.0
0.5957125041799352	0.4669012111698442	0.0
0.029937419825944823	0.034124132771567436	0.0
0.08814116062738107	0.04627461362827642	0.0
0.33476271261838303	0.6420855546561222	0.0
0.0694818780857301	0.09034845616563178	0.0
0.05447681167776339	0.12986122782212758	0.0
0.9612949695682579	0.8920313971853823	0.0
0.09437412576534789	0.04878602356929301	0.0
0.3009553541416106	0.3770895717537066	0.0
0.08875915483295797	0.02572808615678245	0.0
0.08880530482414017	0.046497472529476815	0.0
0.2795398819636119	0.5497468961351482	0.0
0.07576689981546829	0.03513050092268336	0.0
0.08843267848589864	0.035717864231862455	0.0
0.08805499782961505	0.028452665709779064	0.0
0.2241818320522807	0.20319753713712577	0.0
0.08869411075019656	0.0366884500527374	0.0
0.08863767255250794	0.025953678470875766	0.0
0.1221291860441308	0.03014518407766833	0.0
0.08726985094518497	0.05352230081297834	0.0
0.04517896632506538	0.016583196800275663	0.0
0.08809298571150072	0.05118268903788824	0.0
0.14727836757200133	0.04864413064237518	0.0
0.08868510332750192	0.032699206714605265	0.0
0.10744047909796893	0.023182101319108236	0.0
0.08562532409740624	0.014111890633948342	0.0
0.0881719192950548	0.026748644038255144	0.0
0.0863726045194472	0.03155960836488939	0.0
0.08863701603124507	0.015448440480303516	0.0
0.08533812070146778	0.010212279936970589	0.0
0.2017658493233732	0.2529440921604942	0.0
0.0864725219893824	0.2333362372391611	0.0
0.09957076555506658	0.03988515016276718	0.0
0.09437412576548934	0.08179185189563487	0.0
0.43727373968797667	0.593545965410299	0.0
0.1165243983410724	0.06198735048442751	0.0
0.08798569774375442	0.05404746206176166	0.0
0.09562896119322756	0.020697384215552703	0.0
0.0885929237728125	0.04712876659236249	0.0
0.08862674856956344	0.039657995517837545	0.0
0.37424101730812387	0.5140235495970397	0.0
0.04920831842665407	0.031048540027124944	0.0
0.030463349929541986	0.032869976417916294	0.0
0.0523981584838208	0.044442871581584054	0.0
0.09611436549191194	0.040899603210138184	0.0
0.2111912500164118	0.09975204682162013	0.0
0.08296424132111672	0.09906692078985037	0.0
0.08881615866659692	0.010712772960947302	0.0
0.09601540786488257	0.009819108439248506	0.0
0.08795085165118043	0.0117305348763445	0.0
0.3271143981853431	0.2622417952325251	0.0
0.08824789581449717	0.04110840714826128	0.0
0.03302437662140822	0.02161362850566388	0.0
0.16018430522786478	0.03974567169596817	0.0
0.9999442920232188	0.8500724089177718	0.0
0.12819135368608434	0.05124488726233341	0.0
0.08674794364708102	0.4279930411445	0.0
0.3629994870197851	0.8669861588741805	0.0
0.16123923517091554	0.07614644538844999	0.0
0.1007507420658984	0.04082048571088071	0.0
0.08876105967623853	0.030668963429587717	0.0
0.08504796177626331	0.025123131200546253	0.0
0.09516701046806836	0.036718544829837	0.0
0.11501671536812942	0.044951029882842115	0.0
0.08843015297262831	0.04236619372190857	0.0
0.14989202823650147	0.0844033123731447	0.0
0.3314820113478742	0.1786953251531172	0.0
0.09437412576548665	0.028162552436450737	0.0
0.0943741257654863	0.08684813430367984	0.0
0.56769382466194	0.7487370271918218	0.0
0.08866457832001823	0.024084918408851984	0.0
0.18749690310437986	0.03967735790352037	0.0
0.9844546122106766	0.9208032931727108	1.0
0.9820397436586048	0.9099343361607027	1.0
0.8792483859709836	0.8051663752442951	0.0
0.9989912444483633	0.9322481231455615	1.0
0.08012172266269385	0.03865404666150088	0.0
0.12296318091722915	0.039677227890424806	0.0
0.2687587292172173	0.08163248441445084	0.0
0.9974445334288263	0.9305321557390087	1.0
0.9905024050617013	0.9333313064389194	1.0
0.0846140462425584	0.9129957603305177	0.0
0.9973184585531363	0.9273030681629689	1.0
0.5843004605375597	0.518826304202728	0.0
0.8818539490590058	0.8612552920885777	1.0
0.9794284779638412	0.8818626053043712	1.0
0.8886613686177631	0.6780417056624745	1.0
0.847218522813787	0.6882157179115436	1.0
0.9924138246958931	0.824310261190175	1.0
0.9941299803524498	0.8670291463019472	1.0
0.9975628594974155	0.9261754102819958	1.0
0.2818399167095751	0.1056992616486649	1.0
0.5411174158757881	0.2864547659237616	1.0
0.9812763092988537	0.7931074455258856	1.0
0.3730579672937676	0.1507626526953736	1.0
0.3501585123434032	0.09869008149691406	1.0
0.9837721080029853	0.8341715908063925	1.0
0.9195563262101414	0.6495774995122279	1.0
0.7498198852148636	0.3906259087018181	1.0
0.4181155824240947	0.1617053929531719	1.0
0.9714311843394217	0.7726607175869418	1.0
0.9791124693244561	0.8921706736250576	1.0
0.9952059572777596	0.9135725582500489	1.0
0.8873250607419683	0.5534411801997923	1.0
0.9754049121298345	0.9142125689956025	1.0
0.9659828243009462	0.8317255949608626	1.0
0.3002013732011745	0.2906070810802658	1.0
0.8195139242699878	0.5095778014896312	1.0
0.9987010311150287	0.9327964148422628	1.0
0.9626757560454533	0.8522880219908594	1.0
0.94443328287973	0.7979459823172376	1.0
0.9987606874528355	0.9376061174374072	1.0
0.9878244355728094	0.9365794298442125	1.0
0.3579000959360207	0.2611162278012028	1.0
0.27583013136755924	0.3259902336438143	1.0
0.2686874390866925	0.0735849336605568	1.0
0.9899356082110538	0.9327257629622439	1.0
0.8851542680150266	0.6434270699421818	1.0
0.6881935428342382	0.34570065760214347	1.0
0.8952464295692039	0.6545462685870345	1.0
0.7877096262336798	0.3332299237173937	1.0
0.9420068510782365	0.7868433214286703	1.0
0.5185798743353349	0.17867117911152477	1.0
0.9852022577022456	0.8695686160231021	1.0
0.968066301237479	0.8577690855369451	1.0
0.9562609150456857	0.8286595621172266	1.0
0.9605851878840127	0.832944541491241	1.0
0.9540242374214021	0.8257249582161027	1.0
0.6828789810902749	0.3358979143005074	1.0
0.46401220720636344	0.3769388549283993	1.0
0.38316744022857674	0.10727751572477197	1.0
0.8100499759504176	0.33987894588430484	1.0
0.9316964841414883	0.7662895093264671	1.0
0.8945439786039802	0.7181677051197034	1.0
0.5954090984884555	0.8057609013158141	1.0
0.867302212677442	0.5236928524517902	1.0
0.9074436152036629	0.7712851680126143	1.0
0.44554161154274563	0.11878378341740116	1.0
0.9099307616837907	0.7092291963850311	1.0
0.9720013694024314	0.8515949288638781	1.0
0.18476191953120358	0.5797611920026612	1.0
0.5681712319633573	0.2555111781533353	1.0
0.517877353799758	0.5540879676955622	1.0
0.7918335543189844	0.4573516609043993	1.0
0.7280844540194237	0.3758883186991277	1.0
0.9165521589575595	0.6289311726542804	1.0
0.9154863900896726	0.7648302915978957	1.0
0.41965433571384875	0.18120499090915887	1.0
0.23089966336979573	0.11724756112448413	1.0
0.7056868664093733	0.35002379178068527	1.0
0.47556054715529456	0.1933945932535171	1.0
0.7845457660216884	0.5269900687881306	1.0
0.9913770193206327	0.8747848628615732	1.0
0.756396786010026	0.8542831222425937	1.0
0.9711238329391176	0.8191123427741859	1.0
0.9951746703703365	0.9357723146700254	1.0
0.985457609659554	0.9391895067182602	1.0
0.4190636261433602	0.5030029762336325	1.0
0.9964374581431853	0.940409473896143	1.0
0.1312232153807221	0.07155730687574292	1.0
0.9766088984742163	0.9162534903979739	1.0
0.40988762273831625	0.13621518891168857	1.0
0.8202586356311802	0.6799405167791666	1.0
0.9900737053572187	0.8308023643590539	1.0
0.9154772908621247	0.8074840625426802	1.0
0.7303869321255457	0.797121961861052	1.0
0.9868229780866925	0.8318986902426682	1.0
0.9974078821870992	0.9214784594581709	1.0
0.12749733891332146	0.06624053538949695	0.0
0.24623645384349815	0.14352995263466944	0.0
0.07788911791168619	0.0258504830741992	0.0
0.12911518746989434	0.023631493903867026	1.0
0.08654612446924614	0.05771781016706329	0.0
0.0884922301613232	0.055453236742814556	0.0
0.11436583902659808	0.027081583229185028	0.0
0.3111611211253502	0.06594713317799743	0.0
0.3360212635065542	0.0815091498021834	0.0
0.1015378910057406	0.2113089793812235	0.0
0.8840612504577704	0.798013947042181	0.0
0.09254855071656497	0.061387688268741435	0.0
0.9993589165787898	0.929532541267165	0.0
0.9206531882977356	0.7619589424970792	0.0
0.8831201751822658	0.7292785725309933	0.0
0.2923827688471828	0.18793884103975733	0.0
0.08208779621200392	0.5305845835294069	0.0
0.09437412576548573	0.023915206889983717	0.0
0.09007510168966149	0.032469774856833465	0.0
0.22949539810421427	0.06737295489524267	0.0
0.26787921285929317	0.06840124713524706	0.0
0.07792956136716458	0.038670102018688736	0.0
0.08610928186876536	0.05094702456255044	0.0
0.06382262237702727	0.44721789679410767	0.0
0.5488041810930854	0.24813874841790146	0.0
0.30308494185593177	0.0686840012824371	0.0
0.08877658149183913	0.06499250947115272	0.0
0.5685687781350767	0.752664215380449	0.0
0.08756393198477778	0.048458526862999	0.0
0.08460663277735926	0.0495949987838248	0.0
0.6742984883837295	0.49215731354842635	0.0
0.656889436155035	0.39347237307088	0.0
0.09511480723748585	0.04068914446991718	0.0
0.12032068348557398	0.06043450633983416	0.0
0.2608956557491063	0.13756867162512715	0.0
0.08704570591421082	0.0589088482326566	0.0
0.08892590060013389	0.04416980848320297	0.0
0.09266747360457935	0.11275190504246209	0.0
0.23850000593648257	0.10247449657443365	0.0
0.0943741257654874	0.07235395557218516	0.0
0.08384437216031564	0.8257641173056525	0.0
0.08732466053264064	0.025447532934245808	0.0
0.0884982097015869	0.06005813061150469	0.0
0.08876906064806964	0.03718900388800146	0.0
0.1001763304391893	0.04239191258579639	0.0
0.0887389640166547	0.03925422636924497	0.0
0.08708385675513611	0.13087762017298696	0.0
0.0647694113292278	0.04510263200398531	0.0
0.084838747129549	0.037893254940041976	0.0
0.9830198562127173	0.9221034208232228	1.0
0.3687376602639048	0.10613162800290085	1.0
0.8929678942604017	0.7880145708193902	1.0
0.18658223293982343	0.41326466409384566	1.0
0.7718909393493124	0.8454620816586996	1.0
0.533997704490624	0.790412013830819	1.0
0.2918951252272455	0.13192998986460036	1.0
0.9438558208045941	0.7538089491735762	1.0
0.6252292987217358	0.6365050037404348	0.0
0.33949503750532195	0.3314869753713796	0.0
0.07896244316757128	0.04866577958869379	0.0
0.09437412576546599	0.03822104410655063	0.0
0.08786738668772057	0.39588763254702564	0.0
0.08730628087595983	0.06625495917721316	0.0
0.159367042291031	0.09827513299371847	0.0
0.12494872705213061	0.05034749288872393	0.0
0.9897845046885415	0.8994976424046781	1.0
0.9416676333160167	0.8808118794922343	1.0
0.9929966810562803	0.8946909944004321	1.0
0.4021744572273293	0.831679711294236	1.0
0.988208498510783	0.9292586063065382	1.0
0.9781404890624393	0.9125510543001206	1.0
0.3177041521139178	0.13587465726148748	1.0
0.08830090924876771	0.03461159984064183	0.0
0.4164567035196408	0.20995718883764022	0.0
0.08830981687873131	0.031235491932234072	0.0
0.11725399323598193	0.039357638406627656	0.0
0.8284300486144917	0.7309208150306366	1.0
0.3185671619737849	0.13526387100323847	0.0
0.9317920064711969	0.8626757709128183	1.0
0.9292146945445716	0.8870530102299333	1.0
0.8885882227130869	0.8857946777778453	1.0
0.8417775380695082	0.7663424542005978	1.0
0.9921637116808132	0.939682365348511	1.0
0.6747052628972088	0.9350292270309879	1.0
0.9788656815387754	0.9087217933606727	1.0
0.8534533549359222	0.9091012247336111	1.0
0.9525814003791885	0.8893080337778108	1.0
0.4225683919310859	0.37420362963189846	0.0
0.08623210498540829	0.03441748774952616	0.0
0.18486596982922462	0.025438605384713663	0.0
0.08307949644309685	0.08322470831815018	0.0
0.4518004698688498	0.6475869263311831	0.0
0.980568015014956	0.9301426389528384	0.0
0.31690255191312156	0.6156717346553888	0.0
0.08764689537506226	0.5463762078779199	0.0
0.5701599487756832	0.7403152163356284	0.0
0.09437412576549006	0.014944308313000554	0.0
0.08652946508855407	0.01966276714722241	0.0
0.08211167050197728	0.03502525954625691	0.0
0.09533164118577951	0.044552069462680324	0.0
0.45830690608876906	0.5381200039090163	0.0
0.9757633767346859	0.87394403295609	0.0
0.035371765038142766	0.020908062322291518	0.0
0.08830041431936975	0.020673134260789667	0.0
0.2764373102364179	0.08943446549941732	0.0
0.05684630633349529	0.028981203128279613	0.0
0.0880226913835707	0.03569217960792908	0.0
0.7476396276087423	0.8824110677130178	0.0
0.3679967318093734	0.3209510696785015	0.0
0.08954098274940075	0.03758630783058518	0.0
0.5627769514897999	0.7777512563774854	0.0
0.08876810565160434	0.02561852737850819	0.0
0.08751570840065118	0.02414046792178476	0.0
0.07779864169004566	0.02750003658558657	0.0
0.08770320652322613	0.03731770183762357	0.0
0.18476191953120358	0.016270441564416635	0.0
0.0943741257654863	0.02076352068872967	0.0
0.08878181500275427	0.04384846731634709	0.0
0.09750617180604562	0.018031871227054855	0.0
0.16050921984142139	0.04820558074500696	0.0
0.3572071963707571	0.08657633253120958	0.0
0.3286035161724363	0.07846963491136973	0.0
0.6589788073088699	0.4660532107927781	0.0
0.09437412576548583	0.0662564258178657	0.0
0.09758477744134461	0.044603270714628475	0.0
0.39108197732025707	0.2638309986198713	0.0
0.09025074670767198	0.07888132118938994	0.0
0.9595246962730801	0.7761920354913339	0.0
0.9773146201500027	0.7567828000804765	0.0
0.08706220742887522	0.028299465697442336	0.0
0.9148876840427487	0.7996895600843786	0.0
0.08993484458259816	0.14398526648960405	0.0
0.08526777958209879	0.026155649150394065	0.0
0.08748781268670237	0.02508360890814726	0.0
0.9669699696370144	0.8593950003587362	0.0
0.9103988040076121	0.6237778353834638	0.0
0.08774417862092097	0.41114721201678717	0.0
0.28852801638754016	0.5517869267751604	0.0
0.2972477829225824	0.11425389676483753	0.0
0.7011768856233868	0.8917244431172335	0.0
0.8963189062824415	0.8845107047616902	1.0
0.9888211600356912	0.9056052950291272	1.0
0.054251169378885286	0.02661965984073671	0.0
0.27372399772032413	0.12777969160260538	0.0
0.08850386289163446	0.019756120923941876	0.0
0.20120688423149197	0.028782986853225823	0.0
0.17128906926063037	0.06701852536370158	0.0
0.219240791604362	0.038048222221365904	0.0
0.7306434408259552	0.8601531321581701	0.0
0.08879282573496435	0.021113589197647872	0.0
0.1602085862916646	0.032134473147918285	0.0
0.2629572929548821	0.11022189805379803	0.0
0.7368557109299014	0.6559117553353986	0.0
0.09696687457862639	0.029174511045739766	0.0
0.2759168570897894	0.13682124743606164	0.0
0.3353914006705117	0.5086317627372516	0.0
0.08844080656903582	0.04350150162954461	0.0
0.12275077428961441	0.26759559479675354	0.0
0.08735900093242835	0.07653775240193002	1.0
0.08754624107739453	0.035726497236447635	0.0
0.30088954445856453	0.2126737307089525	0.0
0.5444112796587469	0.8137926060803252	1.0
0.5909590018269092	0.7700744385694894	1.0
0.2605163741707594	0.1905341717178238	1.0
0.27055300155925366	0.11874178462475143	1.0
0.9661650904918005	0.9162245803326298	1.0
0.9656027064481661	0.8369549229326618	1.0
0.9614039932013638	0.8555859883433957	1.0
0.7432616297111219	0.8466855645361682	1.0
0.6624133989154184	0.7913133527403969	1.0
0.47896909352737516	0.4978166009215436	1.0
0.4348508014924044	0.8040869090587265	1.0
0.8469807600180493	0.6871486579463847	1.0
0.9601866210223627	0.8986742547931302	1.0
0.8987775149438115	0.9001836513822417	1.0
0.2234218275233175	0.7109352081451233	1.0
0.9774543859376116	0.8843040228195417	1.0
0.08753318620130673	0.08730278116973669	0.0
0.628106140845207	0.7641773676972016	0.0
0.5083294993302135	0.43328122856846957	0.0
0.09437412576548626	0.032818462912716166	0.0
0.09437412576548306	0.025884762642177383	0.0
0.0658219790797054	0.0536156203460801	0.0
0.08776811130461253	0.02527129225602615	0.0
0.09396268440610231	0.04462073394662658	0.0
0.2836748694140401	0.1410140004930883	0.0
0.44251035323170895	0.5643784649392317	0.0
0.5444068589134227	0.696025900182517	0.0
0.25715216833148996	0.5178620760777021	0.0
0.14788849468127166	0.041240418083903545	0.0
0.3407552390202672	0.4002078835795288	0.0
0.25669517733619407	0.11811898476035303	0.0
0.08767181795725064	0.17369840878693601	0.0
0.9965585878266185	0.9152437700833329	1.0
0.8604921226180472	0.7110298004230602	1.0
0.08791535074139513	0.1478251312648628	0.0
0.3345393720700523	0.13413945601068467	1.0
0.3055038162075613	0.133701158161283	1.0
0.5999069989350911	0.3293466798972255	1.0
0.2553468482801686	0.8497425803625638	0.0
0.5819451686919939	0.7773418382153733	0.0
0.5561679109477793	0.5098915886491187	0.0
0.7865203238497572	0.5088806841349393	0.0
0.08861480838727222	0.07370709912475554	0.0
0.3561091707159862	0.1457150326965488	0.0
0.9929521824139143	0.8961728887682286	0.0
0.991127389124476	0.9339884689113845	0.0
0.26596952811077285	0.2684630710219514	0.0
0.08591561697984981	0.06964469750803293	0.0
0.09678187046763988	0.0634774952181301	1.0
0.1252174851681008	0.09250754594346473	0.0
0.47386620203563745	0.229718881936712	0.0
0.6914245952701386	0.3784028917636389	0.0
0.08876066870050023	0.12402459712806123	0.0
0.40239059524752013	0.29308593126522925	0.0
0.9565574895935264	0.8378633029510241	0.0
0.2211714132394526	0.10454651372192196	0.0
0.08121786841090531	0.03858456992296009	0.0
0.18476191953120344	0.4876780756417439	0.0
0.19831959706116664	0.11010111371115412	0.0
0.0943741257654874	0.11759060206895675	0.0
0.08004884179446446	0.04311582268219715	0.0
0.2510104055112621	0.10164298788777824	0.0
0.07594458807589703	0.09949035559633422	0.0
0.29747785528172255	0.36108486639359155	0.0
0.03726786585690859	0.01762357760822958	0.0
0.8559760380143718	0.858149757655031	0.0
0.18476191953120358	0.0666254134512625	0.0
0.08705284352083065	0.028539134657411945	0.0
0.09182805176728484	0.05186478072164021	0.0
0.09373361972609044	0.02624334626002533	0.0
0.1847619195312035	0.03289481292138743	0.0
0.09521822977623172	0.050996341406423014	0.0
0.7147636304325726	0.4978456499174734	0.0
0.13675829892682506	0.03722313461433038	0.0
0.0805368819719691	0.03518089799480944	0.0
0.29445535619643254	0.2971337233293096	0.0
0.08860280164877732	0.04582352349723269	0.0
0.18476191953120358	0.028861409633888918	0.0
0.09243801423232563	0.06293182042052782	0.0
0.07813986095629287	0.057046751813611817	0.0
0.9367646126956164	0.8403214133154109	0.0
0.8080969330029117	0.9049757661459271	0.0
0.08829690964350466	0.015505897706645332	0.0
0.09585879253873855	0.020486499031715885	0.0
0.08820963203501773	0.014381064033708747	0.0
0.09789918762456291	0.03695041824910966	0.0
0.20380980114493302	0.083936215484893	0.0
0.8737338048651422	0.7809474237606213	0.0
0.08862157842913211	0.009456455524546992	0.0
0.08870496676288275	0.032196849750271817	0.0
0.09437412576548906	0.14590990206969334	0.0
0.250222300484949	0.5170834491181651	0.0
0.24386426551858031	0.3506398981617299	0.0
0.2747566039075423	0.5054650291381638	0.0
0.08868638928564533	0.04407962632514904	0.0
0.08832704932637642	0.08957596474622788	0.0
0.16213033458834278	0.023254545672663142	0.0
0.09466242730089722	0.03892573198478531	0.0
0.12046809448403022	0.10986119238836806	0.0
0.07304511077301026	0.05316735489407188	0.0
0.8880554626428585	0.9073882533634842	0.0
0.48172412687001653	0.279423973155193	0.0
0.09437412576543151	0.0393332163036431	0.0
0.11850905093730286	0.04255174111781032	0.0
0.29639505468437893	0.5697427077774533	0.0
0.14161734134450502	0.02382230667504016	0.0
0.11686764420060164	0.04833153483479477	0.0
0.03494110440414822	0.020764439210331102	0.0
0.11834449753107774	0.38992088365663286	0.0
0.08876983926465333	0.035556689386834636	0.0
0.7087441469661709	0.8583688326636039	0.0
0.27992039605917024	0.13788275647252188	0.0
0.12901243710320898	0.03228897264574427	0.0
0.14355767570516598	0.04324602561542144	0.0
0.49763436209013734	0.3476216023584003	0.0
0.35647635192290344	0.23801815976104077	1.0
0.08875988483246851	0.04173900475382655	0.0
0.04228184213824752	0.022743646249539614	0.0
0.1972369320924889	0.03387375959828107	0.0
0.08595588390060697	0.03931507324590733	0.0
0.08825506303677677	0.012862759053935583	0.0
0.08769512564661583	0.02405824454230007	0.0
0.1820377741445605	0.10771831397812649	0.0
0.08661941182302689	0.028064233724252822	0.0
0.09721311704681194	0.03464729174367147	0.0
0.47726120399515704	0.3897403666756539	1.0
0.3538198545211502	0.25579918459876233	0.0
0.20873724343736902	0.04951088362710744	0.0
0.09609792088577901	0.18857162554009357	0.0
0.08804331731095177	0.15347211041540876	0.0
0.08239370936740233	0.0233620689079148	0.0
0.07232073552218446	0.15886104870244533	0.0
0.02951760393595569	0.052214896207381664	0.0
0.05010001305405319	0.07078700280213104	0.0
0.9335589913803594	0.8952255695058352	1.0
0.5390662538260083	0.41907700652543234	1.0
0.08874244008241865	0.033565758273232105	0.0
0.08728651982146739	0.031682432964477654	0.0
0.13144348982779158	0.12066423907811213	0.0
0.9766780406964874	0.9136660553501473	0.0
0.09264921953603332	0.09156505625481558	0.0
0.07571256746356292	0.05729764611073453	0.0
0.2350215594349045	0.0753052359890811	0.0
0.0796662955953276	0.021047365136693297	0.0
0.0703530042298417	0.02617060682462601	0.0
0.09183662438225615	0.03301970198346027	1.0
0.4908686768369671	0.4525904440315873	1.0
0.22271237092947813	0.0854696114081116	1.0
0.07873008325605647	0.02113871920902561	0.0
0.349262881467806	0.2162788303046777	0.0
0.09437412576549006	0.021783566919480576	0.0
0.08997780267172334	0.01656857152394388	0.0
0.43039438550420994	0.2605701958145484	0.0
0.9540826275311806	0.9066383232717358	0.0
0.26884483135747633	0.1462524030489655	1.0
0.09055303471001303	0.03962297909616818	1.0
0.1822646542615344	0.048663621512489166	0.0
0.939311357024548	0.911604027879546	0.0
0.23114858521135223	0.09770852749529747	0.0
0.36371007626689755	0.3485120464469347	0.0
0.08802996663378941	0.02204464492413789	0.0
0.8461776434807992	0.6049227156253193	0.0
0.34381383816807476	0.7051092050099684	0.0
0.41714904757910826	0.8275251468642291	0.0
0.168748768070475	0.03707474249527436	0.0
0.9360439684166504	0.8704582704335065	0.0
0.14957181797605276	0.2220229398490458	0.0
0.18472838430695343	0.07049264305344491	0.0
0.2558823091389188	0.05724610674465821	0.0
0.2259951218566729	0.1007486822602323	0.0
0.1387068644800112	0.02270848897364022	0.0
0.16753591218193828	0.037065602197220666	0.0
0.08855576215827315	0.02742726800135929	0.0
0.4893349421424352	0.8630495514937369	0.0
0.2521814344530805	0.12038948310295788	0.0
0.08371588456072336	0.7643409732504971	0.0
0.3378896561255959	0.6965540088445218	0.0
0.08739051792018937	0.024728676335173342	0.0
0.08599170407508137	0.19790789301395198	0.0
0.08719285001794948	0.050480421562658036	0.0
0.3992234034065165	0.13412345019635716	0.0
0.30700759803126726	0.39828562236177145	0.0
0.08425633398896033	0.01553953915631392	0.0
0.08864481687371256	0.018919268498686997	0.0
0.193652646846321	0.027886873977303772	0.0
0.21775993488530757	0.18356249304121425	0.0
0.28895124118243853	0.3389635406452135	0.0
0.0943741257654853	0.039821590738870434	0.0
0.08788941672867404	0.016525542275467802	0.0
0.3407588098815462	0.18208285177813913	0.0
0.09306111092044564	0.06320838501873095	0.0
0.09107951644234197	0.04184158766254556	0.0
0.08878879226574803	0.02140891609520924	0.0
0.6380839679809698	0.36406897353130585	0.0
0.2418049840202408	0.06426580543556962	0.0
0.037054937209957124	0.015959136046582813	0.0
0.09437412576548393	0.2818040474029275	0.0
0.6945712295043449	0.5385709917523841	0.0
0.8412975607495078	0.7409233384190342	0.0
0.085587497903236	0.15608371793136427	0.0
0.08674684978171042	0.1130393716929434	0.0
0.08312086732855985	0.11665023433793457	0.0
0.26616351483897016	0.0446630454555869	0.0
0.13034528729058595	0.09328827673607537	0.0
0.2515988052018489	0.08087801343880553	0.0
0.08826172682191903	0.027931097021000044	0.0
0.08702938196711367	0.09133398788217073	0.0
0.14479672531765617	0.29799149472482095	0.0
0.0818328948390544	0.03227743734211951	0.0
0.2515604399250403	0.03472564950935246	0.0
0.10707115770946252	0.025364099428665934	0.0
0.10071989864328745	0.02767911566364516	0.0
0.18476191953120358	0.04525783490168529	0.0
0.08542142175213817	0.06264345863909822	0.0
0.10796512190346215	0.03941760137621972	0.0
0.0907603465155454	0.027724842832710307	0.0
0.08691832807417722	0.028969090428966622	0.0
0.0858451213327079	0.036771466756346	0.0
0.04107533538397719	0.03545238700116046	0.0
0.04299751630770839	0.07492902171325165	0.0
0.04230054906632548	0.0499922890125221	0.0
0.07831627263078288	0.1180997307677968	0.0
0.0885871017011709	0.031853475863848124	0.0
0.08342926649323866	0.03537357766774846	0.0
0.09651912107563745	0.197462370106359	0.0
0.0943741257654858	0.027920472183904824	0.0
0.08843429370452857	0.027902725217294238	0.0
0.34415368879629954	0.10229169086619415	0.0
0.0868268496698699	0.8740214452558285	0.0
0.09437412576546568	0.040613067517621323	0.0
0.08826723986632308	0.02313237483668429	0.0
0.09437412576548575	0.03487302514182467	0.0
0.6246663968315279	0.4985249208046962	0.0
0.1847619195312033	0.09567519718000482	0.0
0.19266983127535647	0.07525348155364045	0.0
[truncated: 17,752 more rows]
