# Supplementary material for: Generalising better: Applying deep learning to integrate deleteriousness prediction scores for whole-exome SNV studies
Source: PLoS One. 2018 Mar 14;13(3):e0192829. doi: 10.1371/journal.pone.0192829 (PMC5851551; doi:10.1371/journal.pone.0192829)
Supplement: S2 File — Multiple additional performance indicators calculated on a range of binary cutoff thresholds. (TGZ) [file pone.0192829.s002.tgz › perftest/our/nature.tsv]

MLP	sDAE	cat
0.8798181397962788	0.8823244493172981	1.0
0.09588925876023639	0.026682679177927524	0.0
0.9603025151436968	0.8918513729715168	1.0
0.876860654748458	0.7251725917290679	1.0
0.5423879332096587	0.8450225636827474	1.0
0.09339519985073604	0.07882210833879633	0.0
0.09437412576548626	0.03032901042576314	0.0
0.1011871332011463	0.039698489969399925	0.0
0.0943741257654883	0.017599236936055543	0.0
0.1163042989439334	0.06544412568360632	0.0
0.17250256663076405	0.0668541832132796	0.0
0.7840159341928964	0.8419557245881693	0.0
0.4134441537847806	0.18422668032281792	0.0
0.7078148727207084	0.2725999815474022	0.0
0.10867002679473471	0.03936359803494865	0.0
0.09212939427019266	0.025961606926727072	0.0
0.09437412576548587	0.08057451575875667	0.0
0.09037650379623081	0.051097654182785814	0.0
0.09601540786488226	0.04001371958691196	0.0
0.8238015137243522	0.5338234086440732	1.0
0.32727264010368207	0.2977775654618175	1.0
0.7340620220222366	0.8758156965086381	0.0
0.09922543145204119	0.041029977799546716	0.0
0.829558850452826	0.5520175984123546	0.0
0.09437412576548583	0.04757647174929066	0.0
0.09107251285308347	0.0893760741087559	0.0
0.0943741257654863	0.026092074467363804	0.0
0.09601540786488218	0.02530650035929984	0.0
0.08868811740310009	0.01918267981499202	0.0
0.7148896953928616	0.8645033989627505	1.0
0.9786867502543385	0.8915306159346331	1.0
0.08864890508908346	0.017039319902593848	0.0
0.09437412576548587	0.05030536856184811	0.0
0.09418837779684358	0.010365862316551892	0.0
0.0886183855445155	0.0204536421285747	0.0
0.14475794997550542	0.08115242136734584	0.0
0.0943741257654863	0.032616153441615704	0.0
0.09437412576548626	0.012875223451435953	0.0
0.08867909810444334	0.016346755021322375	0.0
0.1345620462635611	0.049888402330454815	1.0
0.8195830331310401	0.8498540244091636	1.0
0.48510577903336155	0.5922109026880099	1.0
0.9779411709667332	0.9374162803898012	1.0
0.07852346539491956	0.04334420072197723	0.0
0.39587758539565476	0.10650693835986833	0.0
0.19564820930923654	0.043432846106440416	0.0
0.14020193243604948	0.05800874230522915	0.0
0.7965406819491309	0.8449699328000545	1.0
0.08841791199242964	0.060600017766775906	0.0
0.08814903622429975	0.019961174079730783	0.0
0.8142321461652617	0.8143537331061387	1.0
0.9890258503358893	0.9317246234588277	1.0
0.9809565186482062	0.7901203542096694	1.0
0.992171701411351	0.9349999509458999	1.0
0.0882781014620528	0.07781995725436862	0.0
0.08831766771564585	0.13534320454085308	0.0
0.655274277963415	0.830668329208925	1.0
0.0886127146190566	0.04702125179049336	0.0
0.48262383369011036	0.541380598695309	0.0
0.18347047630807284	0.07314805579204932	0.0
0.5265655401781683	0.6034859622401888	0.0
0.10919473607914695	0.031527000531636706	0.0
0.8803369710900977	0.5624346695657415	0.0
0.9927989531315644	0.8896274434191594	1.0
0.9636823865243941	0.9000622219904395	1.0
0.09437412576548583	0.9280997697037766	1.0
0.9910894088174006	0.9176504813415778	1.0
0.9845430342278774	0.8257050605028446	1.0
0.9980984318764071	0.9238737635485655	1.0
0.8814602752244194	0.7742935130340561	1.0
0.9646002122553127	0.9247620711067361	1.0
0.8595707367687251	0.8067185803049941	0.0
0.795027277177306	0.7928181976172813	1.0
0.392088865684341	0.45621544873328274	1.0
0.9304350213097448	0.9352627793798222	1.0
0.9886230245584227	0.9146409896722251	1.0
0.9308086246341741	0.9170273648611182	1.0
0.25297483372920593	0.4042747105684236	1.0
0.6502936233435602	0.7666327099650947	1.0
0.09256658081748663	0.07621863966246226	1.0
0.32503661374194087	0.39917722488665136	1.0
0.50799235346414	0.7058443978885685	1.0
0.1847619195312035	0.13609320883048218	1.0
0.5774109126975916	0.6384488924700815	1.0
0.08819998601704793	0.07032782754780377	1.0
0.47044445986185096	0.44658612042684764	0.0
0.9628036038110138	0.9340456922499998	1.0
0.9912824544595565	0.9283227558646043	1.0
0.1637670911763735	0.049079172132910756	0.0
0.4363248593747834	0.48426693530740256	1.0
0.720452640345156	0.852072272582952	1.0
0.8416153477667029	0.8867872315106848	1.0
0.5178739642742758	0.918415974083527	1.0
0.2216259089594116	0.05513998758214605	1.0
0.7212199884726882	0.9218162227545599	1.0
0.9723028475699874	0.9234921414565069	1.0
0.3410921090820796	0.6587274603584147	1.0
0.9834471744870644	0.8894056721377243	1.0
0.09032887303854711	0.02860686134423648	0.0
0.09437412576548934	0.0321705057766324	0.0
0.08937717299890267	0.035942727426667806	0.0
0.27673380209873927	0.20529068848390222	1.0
0.9775407461402686	0.8621706842327085	0.0
0.09555408415703788	0.15940511764383788	0.0
0.11574796222479336	0.04339079337188643	0.0
0.09437412576548596	0.0498709294128436	0.0
0.7898724872684681	0.5927691869905402	1.0
0.9943677293832737	0.9327356515334043	1.0
0.08757287415151065	0.03680801633168169	0.0
0.9132582466468598	0.8892062330149285	1.0
0.9853047435525084	0.8596296525347658	1.0
0.9808834699162525	0.8726589501581533	1.0
0.89215636846436	0.795334961096638	1.0
0.19484503591702512	0.08276836915961891	0.0
0.264866234558486	0.6630216956596859	0.0
0.0887332061139016	0.02748219441649479	0.0
0.9561899254457027	0.9257389943852111	1.0
0.4477658832306488	0.6380246312126613	1.0
0.9137414416884488	0.013875146089979445	1.0
0.37604345177094395	0.532604633401535	1.0
0.9402900129319787	0.909266136776303	1.0
0.8053472438613549	0.8463369844205478	1.0
0.9374333337728701	0.9202549249005297	1.0
0.9954594846850974	0.9381943960222796	1.0
0.9075932979592868	0.8839570702285581	1.0
0.6602421674741408	0.36885245468576194	1.0
0.09810994100764445	0.023151634996648792	0.0
0.10123924322627495	0.03798240472018436	0.0
0.08817589645975828	0.02585346504293814	0.0
0.5966706636926008	0.8183788997237607	1.0
0.9566941941250532	0.8499011414504627	1.0
0.9750393041773694	0.8433882460358245	1.0
0.8066127139456897	0.828710778955717	1.0
0.24531398103678076	0.21833331400039935	0.0
0.21199952913620362	0.38298992546825006	1.0
0.09437412576548583	0.037468676326804375	0.0
0.08872996908838661	0.015945765412695004	0.0
0.1033079083248712	0.0220808721218637	1.0
0.6405882066002941	0.8287046290009851	1.0
0.18476191953120358	0.04983071357657144	0.0
0.8921755094895321	0.9331161754770563	1.0
0.9684740383674336	0.873087929444783	1.0
0.9941033223502888	0.9288688780091865	1.0
0.9789931497709692	0.9169814452614904	1.0
0.8440673874441865	0.8845128973214863	1.0
0.9881626394133662	0.8871166775619865	1.0
0.08854105402392541	0.04009205645113409	0.0
0.18476191953120355	0.026005679286419947	0.0
0.09493491108238829	0.02906417612584715	0.0
0.44438686628596347	0.35363185857764146	0.0
0.1369767468896198	0.14570145112358213	0.0
0.1346655824140063	0.03429902881591714	0.0
0.13777369431110664	0.03968519597964517	0.0
0.6571040795619989	0.7218176733639065	0.0
0.08576452617256762	0.044566603880650056	0.0
0.5239283824924801	0.713706043910357	0.0
0.15710516832911253	0.0758518733349459	0.0
0.06777520131690852	0.16047883316578437	0.0
0.4946473294069665	0.6291404451506395	1.0
0.08864691292881444	0.02777523516778257	0.0
0.34815348390653506	0.645050462590567	1.0
0.1329933593190705	0.03183409923750961	0.0
0.4162445782365147	0.1930633169023581	0.0
0.0920377464016358	0.02820098461069914	0.0
0.147226224324827	0.07010829254062925	0.0
0.9164432421110993	0.8068636568329761	1.0
0.9637995760355308	0.9180166738921524	1.0
0.565523460598046	0.7891477477858198	1.0
0.8577840070906267	0.8099252127490096	1.0
0.90757507661553	0.9001168611219957	1.0
0.9487780632723893	0.9260965409153367	1.0
0.3475430983505428	0.33624798389998667	1.0
0.08877682168861854	0.0385866699787053	0.0
0.9870135905235901	0.9454022948175282	1.0
0.9916118668889049	0.9352553324798792	1.0
0.49353456312948224	0.5354028279500023	1.0
0.7329731633127445	0.8608675413683273	1.0
0.5868270794304903	0.48839367959978247	1.0
0.3929212910418095	0.2803239235541927	1.0
0.10566850601223157	0.023790124962040592	0.0
0.09437412576534769	0.29729590935390765	0.0
0.4301561941620755	0.5271306997522468	0.0
0.08888789615053704	0.023552463013407555	0.0
0.08254905257216703	0.27080145091673696	0.0
0.4474644840176864	0.27626017778074696	0.0
0.9822687996356426	0.8553150164046661	0.0
0.14568417674477785	0.05605438923229472	0.0
0.8337723948044998	0.9155948297925801	1.0
0.0840771825636708	0.08092277954385942	0.0
0.9380893733326671	0.9022485294439976	1.0
0.6442432510782603	0.44997611887912436	1.0
0.8968533516864502	0.7023270104053385	1.0
0.5774086000286952	0.7165196229827834	1.0
0.5625181420187276	0.5372991179576375	0.0
0.10099078324386437	0.015847603442256265	0.0
0.9310039343408933	0.8863833915190293	1.0
0.9905846982646832	0.9285528880577002	0.0
0.16432010151978294	0.09382483312949086	0.0
0.2677087211979403	0.11333712117355485	0.0
0.5063208624830713	0.47955437594040035	0.0
0.0969900111938469	0.026115514763159563	0.0
0.09259103677449404	0.14321971283438462	0.0
0.8851702310605742	0.8911320185466695	1.0
0.3455565632714704	0.29631382194671013	0.0
0.08871074334677993	0.05675106045447452	0.0
0.09437412576548587	0.02022049003214408	0.0
0.26621067470984355	0.06668730330302969	0.0
0.1617330729457983	0.08385079862328723	0.0
0.1847619195312035	0.06822356103627267	0.0
0.5861115838821247	0.7341586963902992	1.0
0.8027396556131218	0.8657705917762271	1.0
0.7505786283412381	0.7837604945952032	1.0
0.808698537499903	0.895620867719593	1.0
0.978586823168235	0.9083623914733102	0.0
0.09437412576548583	0.025755810169710593	0.0
0.8167395543527065	0.8066418000220175	1.0
0.8091017480508028	0.7819417762525706	1.0
0.19457251669165812	0.01755156262274354	0.0
0.09084491112147323	0.03546018345425745	0.0
0.20181908582242145	0.02736042987688507	1.0
0.18476191953120358	0.09888905257651494	0.0
0.08891716591062661	0.08079504175215019	0.0
0.611764738746338	0.6429657652910904	1.0
0.6977878686196615	0.840475054861321	1.0
0.6745495704978627	0.8371805942558316	1.0
0.6335413853501546	0.8371805942558316	1.0
0.9805621095031574	0.9271642789213097	1.0
0.9805594954536087	0.9308899791019766	1.0
0.9887696677684833	0.9409853562527702	1.0
0.9720703119151618	0.9167948274160753	1.0
0.9798858627362623	0.9193934527628174	1.0
0.09936874122453264	0.03414822866820511	0.0
0.09000717187588879	0.03871656956936456	0.0
0.44604334878574997	0.13206486690946506	0.0
0.7926178970471447	0.9083921443331053	1.0
0.9956644885436733	0.9271963307409751	1.0
0.977741151119136	0.8855113079567143	1.0
0.9847998959759757	0.922381481268722	1.0
0.8534499419334691	0.8447294604640452	1.0
0.23199947702683432	0.08199055949072181	0.0
0.9003739231737087	0.8785499595798274	1.0
0.8243436170314384	0.6359328367770363	0.0
0.09279012096776748	0.04985394409724946	0.0
0.8715973386776263	0.9065602621647464	1.0
