# Supplementary material for: Generalising better: Applying deep learning to integrate deleteriousness prediction scores for whole-exome SNV studies
Source: PLoS One. 2018 Mar 14;13(3):e0192829. doi: 10.1371/journal.pone.0192829 (PMC5851551; doi:10.1371/journal.pone.0192829)
Supplement: S2 File — Multiple additional performance indicators calculated on a range of binary cutoff thresholds. (TGZ) [file pone.0192829.s002.tgz › perftest/ranged/nature.tsv]

metric	score	thr	value
recall	SIFT_converted_rankscore	0.0	0.968
recall	SIFT_converted_rankscore	0.001001001001001001	0.968
recall	SIFT_converted_rankscore	0.002002002002002002	0.968
recall	SIFT_converted_rankscore	0.003003003003003003	0.968
recall	SIFT_converted_rankscore	0.004004004004004004	0.968
recall	SIFT_converted_rankscore	0.005005005005005005	0.968
recall	SIFT_converted_rankscore	0.006006006006006006	0.968
recall	SIFT_converted_rankscore	0.007007007007007007	0.968
recall	SIFT_converted_rankscore	0.008008008008008008	0.968
recall	SIFT_converted_rankscore	0.009009009009009009	0.968
recall	SIFT_converted_rankscore	0.01001001001001001	0.96
recall	SIFT_converted_rankscore	0.011011011011011011	0.96
recall	SIFT_converted_rankscore	0.012012012012012012	0.96
recall	SIFT_converted_rankscore	0.013013013013013013	0.96
recall	SIFT_converted_rankscore	0.014014014014014014	0.96
recall	SIFT_converted_rankscore	0.015015015015015015	0.96
recall	SIFT_converted_rankscore	0.016016016016016016	0.96
recall	SIFT_converted_rankscore	0.017017017017017015	0.96
recall	SIFT_converted_rankscore	0.018018018018018018	0.96
recall	SIFT_converted_rankscore	0.01901901901901902	0.96
recall	SIFT_converted_rankscore	0.02002002002002002	0.96
recall	SIFT_converted_rankscore	0.02102102102102102	0.96
recall	SIFT_converted_rankscore	0.022022022022022022	0.96
recall	SIFT_converted_rankscore	0.023023023023023025	0.96
recall	SIFT_converted_rankscore	0.024024024024024024	0.96
recall	SIFT_converted_rankscore	0.025025025025025023	0.96
recall	SIFT_converted_rankscore	0.026026026026026026	0.96
recall	SIFT_converted_rankscore	0.02702702702702703	0.96
recall	SIFT_converted_rankscore	0.028028028028028028	0.96
recall	SIFT_converted_rankscore	0.029029029029029027	0.96
recall	SIFT_converted_rankscore	0.03003003003003003	0.96
recall	SIFT_converted_rankscore	0.031031031031031032	0.96
recall	SIFT_converted_rankscore	0.03203203203203203	0.96
recall	SIFT_converted_rankscore	0.03303303303303303	0.96
recall	SIFT_converted_rankscore	0.03403403403403403	0.96
recall	SIFT_converted_rankscore	0.035035035035035036	0.96
recall	SIFT_converted_rankscore	0.036036036036036036	0.96
recall	SIFT_converted_rankscore	0.037037037037037035	0.96
recall	SIFT_converted_rankscore	0.03803803803803804	0.96
recall	SIFT_converted_rankscore	0.03903903903903904	0.96
recall	SIFT_converted_rankscore	0.04004004004004004	0.96
recall	SIFT_converted_rankscore	0.04104104104104104	0.96
recall	SIFT_converted_rankscore	0.04204204204204204	0.96
recall	SIFT_converted_rankscore	0.043043043043043044	0.96
recall	SIFT_converted_rankscore	0.044044044044044044	0.96
recall	SIFT_converted_rankscore	0.04504504504504504	0.96
recall	SIFT_converted_rankscore	0.04604604604604605	0.96
recall	SIFT_converted_rankscore	0.04704704704704705	0.96
recall	SIFT_converted_rankscore	0.04804804804804805	0.96
recall	SIFT_converted_rankscore	0.04904904904904905	0.96
recall	SIFT_converted_rankscore	0.050050050050050046	0.96
recall	SIFT_converted_rankscore	0.05105105105105105	0.96
recall	SIFT_converted_rankscore	0.05205205205205205	0.96
recall	SIFT_converted_rankscore	0.05305305305305305	0.96
recall	SIFT_converted_rankscore	0.05405405405405406	0.96
recall	SIFT_converted_rankscore	0.055055055055055056	0.96
recall	SIFT_converted_rankscore	0.056056056056056056	0.96
recall	SIFT_converted_rankscore	0.057057057057057055	0.96
recall	SIFT_converted_rankscore	0.058058058058058054	0.96
recall	SIFT_converted_rankscore	0.05905905905905906	0.96
recall	SIFT_converted_rankscore	0.06006006006006006	0.96
recall	SIFT_converted_rankscore	0.06106106106106106	0.96
recall	SIFT_converted_rankscore	0.062062062062062065	0.96
recall	SIFT_converted_rankscore	0.06306306306306306	0.96
recall	SIFT_converted_rankscore	0.06406406406406406	0.96
recall	SIFT_converted_rankscore	0.06506506506506507	0.96
recall	SIFT_converted_rankscore	0.06606606606606606	0.96
recall	SIFT_converted_rankscore	0.06706706706706707	0.96
recall	SIFT_converted_rankscore	0.06806806806806806	0.96
recall	SIFT_converted_rankscore	0.06906906906906907	0.96
recall	SIFT_converted_rankscore	0.07007007007007007	0.96
recall	SIFT_converted_rankscore	0.07107107107107107	0.96
recall	SIFT_converted_rankscore	0.07207207207207207	0.952
recall	SIFT_converted_rankscore	0.07307307307307308	0.952
recall	SIFT_converted_rankscore	0.07407407407407407	0.952
recall	SIFT_converted_rankscore	0.07507507507507508	0.952
recall	SIFT_converted_rankscore	0.07607607607607608	0.952
recall	SIFT_converted_rankscore	0.07707707707707707	0.952
recall	SIFT_converted_rankscore	0.07807807807807808	0.952
recall	SIFT_converted_rankscore	0.07907907907907907	0.952
recall	SIFT_converted_rankscore	0.08008008008008008	0.952
recall	SIFT_converted_rankscore	0.08108108108108109	0.952
recall	SIFT_converted_rankscore	0.08208208208208208	0.952
recall	SIFT_converted_rankscore	0.08308308308308308	0.952
recall	SIFT_converted_rankscore	0.08408408408408408	0.952
recall	SIFT_converted_rankscore	0.08508508508508508	0.952
recall	SIFT_converted_rankscore	0.08608608608608609	0.952
recall	SIFT_converted_rankscore	0.08708708708708708	0.952
recall	SIFT_converted_rankscore	0.08808808808808809	0.952
recall	SIFT_converted_rankscore	0.0890890890890891	0.952
recall	SIFT_converted_rankscore	0.09009009009009009	0.952
recall	SIFT_converted_rankscore	0.09109109109109109	0.952
recall	SIFT_converted_rankscore	0.0920920920920921	0.952
recall	SIFT_converted_rankscore	0.09309309309309309	0.952
recall	SIFT_converted_rankscore	0.0940940940940941	0.952
recall	SIFT_converted_rankscore	0.09509509509509509	0.952
recall	SIFT_converted_rankscore	0.0960960960960961	0.952
recall	SIFT_converted_rankscore	0.0970970970970971	0.952
recall	SIFT_converted_rankscore	0.0980980980980981	0.952
recall	SIFT_converted_rankscore	0.0990990990990991	0.952
recall	SIFT_converted_rankscore	0.10010010010010009	0.952
recall	SIFT_converted_rankscore	0.1011011011011011	0.952
recall	SIFT_converted_rankscore	0.1021021021021021	0.952
recall	SIFT_converted_rankscore	0.1031031031031031	0.952
recall	SIFT_converted_rankscore	0.1041041041041041	0.952
recall	SIFT_converted_rankscore	0.10510510510510511	0.952
recall	SIFT_converted_rankscore	0.1061061061061061	0.952
recall	SIFT_converted_rankscore	0.10710710710710711	0.952
recall	SIFT_converted_rankscore	0.10810810810810811	0.952
recall	SIFT_converted_rankscore	0.1091091091091091	0.952
recall	SIFT_converted_rankscore	0.11011011011011011	0.952
recall	SIFT_converted_rankscore	0.1111111111111111	0.952
recall	SIFT_converted_rankscore	0.11211211211211211	0.952
recall	SIFT_converted_rankscore	0.11311311311311312	0.952
recall	SIFT_converted_rankscore	0.11411411411411411	0.952
recall	SIFT_converted_rankscore	0.11511511511511512	0.952
recall	SIFT_converted_rankscore	0.11611611611611611	0.952
recall	SIFT_converted_rankscore	0.11711711711711711	0.952
recall	SIFT_converted_rankscore	0.11811811811811812	0.944
recall	SIFT_converted_rankscore	0.11911911911911911	0.944
recall	SIFT_converted_rankscore	0.12012012012012012	0.944
recall	SIFT_converted_rankscore	0.12112112112112113	0.944
recall	SIFT_converted_rankscore	0.12212212212212212	0.944
recall	SIFT_converted_rankscore	0.12312312312312312	0.944
recall	SIFT_converted_rankscore	0.12412412412412413	0.944
recall	SIFT_converted_rankscore	0.12512512512512514	0.944
recall	SIFT_converted_rankscore	0.12612612612612611	0.944
recall	SIFT_converted_rankscore	0.12712712712712712	0.944
recall	SIFT_converted_rankscore	0.12812812812812813	0.944
recall	SIFT_converted_rankscore	0.12912912912912913	0.936
recall	SIFT_converted_rankscore	0.13013013013013014	0.936
recall	SIFT_converted_rankscore	0.13113113113113112	0.936
recall	SIFT_converted_rankscore	0.13213213213213212	0.928
recall	SIFT_converted_rankscore	0.13313313313313313	0.928
recall	SIFT_converted_rankscore	0.13413413413413414	0.928
recall	SIFT_converted_rankscore	0.13513513513513514	0.928
recall	SIFT_converted_rankscore	0.13613613613613612	0.928
recall	SIFT_converted_rankscore	0.13713713713713713	0.928
recall	SIFT_converted_rankscore	0.13813813813813813	0.928
recall	SIFT_converted_rankscore	0.13913913913913914	0.928
recall	SIFT_converted_rankscore	0.14014014014014015	0.928
recall	SIFT_converted_rankscore	0.14114114114114115	0.928
recall	SIFT_converted_rankscore	0.14214214214214213	0.928
recall	SIFT_converted_rankscore	0.14314314314314314	0.92
recall	SIFT_converted_rankscore	0.14414414414414414	0.92
recall	SIFT_converted_rankscore	0.14514514514514515	0.92
recall	SIFT_converted_rankscore	0.14614614614614616	0.92
recall	SIFT_converted_rankscore	0.14714714714714713	0.92
recall	SIFT_converted_rankscore	0.14814814814814814	0.92
recall	SIFT_converted_rankscore	0.14914914914914915	0.92
recall	SIFT_converted_rankscore	0.15015015015015015	0.92
recall	SIFT_converted_rankscore	0.15115115115115116	0.92
recall	SIFT_converted_rankscore	0.15215215215215216	0.92
recall	SIFT_converted_rankscore	0.15315315315315314	0.92
recall	SIFT_converted_rankscore	0.15415415415415415	0.92
recall	SIFT_converted_rankscore	0.15515515515515516	0.92
recall	SIFT_converted_rankscore	0.15615615615615616	0.92
recall	SIFT_converted_rankscore	0.15715715715715717	0.92
recall	SIFT_converted_rankscore	0.15815815815815815	0.92
recall	SIFT_converted_rankscore	0.15915915915915915	0.92
recall	SIFT_converted_rankscore	0.16016016016016016	0.92
recall	SIFT_converted_rankscore	0.16116116116116116	0.92
recall	SIFT_converted_rankscore	0.16216216216216217	0.92
recall	SIFT_converted_rankscore	0.16316316316316315	0.92
recall	SIFT_converted_rankscore	0.16416416416416416	0.92
recall	SIFT_converted_rankscore	0.16516516516516516	0.92
recall	SIFT_converted_rankscore	0.16616616616616617	0.92
recall	SIFT_converted_rankscore	0.16716716716716717	0.92
recall	SIFT_converted_rankscore	0.16816816816816815	0.92
recall	SIFT_converted_rankscore	0.16916916916916916	0.92
recall	SIFT_converted_rankscore	0.17017017017017017	0.92
recall	SIFT_converted_rankscore	0.17117117117117117	0.92
recall	SIFT_converted_rankscore	0.17217217217217218	0.92
recall	SIFT_converted_rankscore	0.17317317317317318	0.92
recall	SIFT_converted_rankscore	0.17417417417417416	0.92
recall	SIFT_converted_rankscore	0.17517517517517517	0.92
recall	SIFT_converted_rankscore	0.17617617617617617	0.912
recall	SIFT_converted_rankscore	0.17717717717717718	0.912
recall	SIFT_converted_rankscore	0.1781781781781782	0.912
recall	SIFT_converted_rankscore	0.17917917917917917	0.912
recall	SIFT_converted_rankscore	0.18018018018018017	0.912
recall	SIFT_converted_rankscore	0.18118118118118118	0.912
recall	SIFT_converted_rankscore	0.18218218218218218	0.912
recall	SIFT_converted_rankscore	0.1831831831831832	0.912
recall	SIFT_converted_rankscore	0.1841841841841842	0.912
recall	SIFT_converted_rankscore	0.18518518518518517	0.912
recall	SIFT_converted_rankscore	0.18618618618618618	0.912
recall	SIFT_converted_rankscore	0.1871871871871872	0.912
recall	SIFT_converted_rankscore	0.1881881881881882	0.912
recall	SIFT_converted_rankscore	0.1891891891891892	0.904
recall	SIFT_converted_rankscore	0.19019019019019018	0.904
recall	SIFT_converted_rankscore	0.19119119119119118	0.904
recall	SIFT_converted_rankscore	0.1921921921921922	0.904
recall	SIFT_converted_rankscore	0.1931931931931932	0.904
recall	SIFT_converted_rankscore	0.1941941941941942	0.904
recall	SIFT_converted_rankscore	0.19519519519519518	0.904
recall	SIFT_converted_rankscore	0.1961961961961962	0.904
recall	SIFT_converted_rankscore	0.1971971971971972	0.904
recall	SIFT_converted_rankscore	0.1981981981981982	0.904
recall	SIFT_converted_rankscore	0.1991991991991992	0.904
recall	SIFT_converted_rankscore	0.20020020020020018	0.904
recall	SIFT_converted_rankscore	0.2012012012012012	0.904
recall	SIFT_converted_rankscore	0.2022022022022022	0.904
recall	SIFT_converted_rankscore	0.2032032032032032	0.904
recall	SIFT_converted_rankscore	0.2042042042042042	0.904
recall	SIFT_converted_rankscore	0.20520520520520522	0.904
recall	SIFT_converted_rankscore	0.2062062062062062	0.904
recall	SIFT_converted_rankscore	0.2072072072072072	0.904
recall	SIFT_converted_rankscore	0.2082082082082082	0.904
recall	SIFT_converted_rankscore	0.2092092092092092	0.904
recall	SIFT_converted_rankscore	0.21021021021021022	0.904
recall	SIFT_converted_rankscore	0.2112112112112112	0.904
recall	SIFT_converted_rankscore	0.2122122122122122	0.904
recall	SIFT_converted_rankscore	0.2132132132132132	0.904
recall	SIFT_converted_rankscore	0.21421421421421422	0.904
recall	SIFT_converted_rankscore	0.21521521521521522	0.904
recall	SIFT_converted_rankscore	0.21621621621621623	0.904
recall	SIFT_converted_rankscore	0.2172172172172172	0.904
recall	SIFT_converted_rankscore	0.2182182182182182	0.904
recall	SIFT_converted_rankscore	0.21921921921921922	0.904
recall	SIFT_converted_rankscore	0.22022022022022023	0.904
recall	SIFT_converted_rankscore	0.22122122122122123	0.904
recall	SIFT_converted_rankscore	0.2222222222222222	0.904
recall	SIFT_converted_rankscore	0.22322322322322322	0.904
recall	SIFT_converted_rankscore	0.22422422422422422	0.896
recall	SIFT_converted_rankscore	0.22522522522522523	0.896
recall	SIFT_converted_rankscore	0.22622622622622623	0.896
recall	SIFT_converted_rankscore	0.2272272272272272	0.896
recall	SIFT_converted_rankscore	0.22822822822822822	0.896
recall	SIFT_converted_rankscore	0.22922922922922923	0.896
recall	SIFT_converted_rankscore	0.23023023023023023	0.896
recall	SIFT_converted_rankscore	0.23123123123123124	0.896
recall	SIFT_converted_rankscore	0.23223223223223222	0.896
recall	SIFT_converted_rankscore	0.23323323323323322	0.896
recall	SIFT_converted_rankscore	0.23423423423423423	0.896
recall	SIFT_converted_rankscore	0.23523523523523523	0.896
recall	SIFT_converted_rankscore	0.23623623623623624	0.896
recall	SIFT_converted_rankscore	0.23723723723723725	0.896
recall	SIFT_converted_rankscore	0.23823823823823823	0.896
recall	SIFT_converted_rankscore	0.23923923923923923	0.896
recall	SIFT_converted_rankscore	0.24024024024024024	0.896
recall	SIFT_converted_rankscore	0.24124124124124124	0.896
recall	SIFT_converted_rankscore	0.24224224224224225	0.896
recall	SIFT_converted_rankscore	0.24324324324324323	0.896
recall	SIFT_converted_rankscore	0.24424424424424424	0.896
recall	SIFT_converted_rankscore	0.24524524524524524	0.896
recall	SIFT_converted_rankscore	0.24624624624624625	0.896
recall	SIFT_converted_rankscore	0.24724724724724725	0.896
recall	SIFT_converted_rankscore	0.24824824824824826	0.896
recall	SIFT_converted_rankscore	0.24924924924924924	0.896
recall	SIFT_converted_rankscore	0.2502502502502503	0.896
recall	SIFT_converted_rankscore	0.25125125125125125	0.896
recall	SIFT_converted_rankscore	0.25225225225225223	0.896
recall	SIFT_converted_rankscore	0.25325325325325326	0.896
recall	SIFT_converted_rankscore	0.25425425425425424	0.896
recall	SIFT_converted_rankscore	0.2552552552552553	0.896
recall	SIFT_converted_rankscore	0.25625625625625625	0.896
recall	SIFT_converted_rankscore	0.25725725725725723	0.896
recall	SIFT_converted_rankscore	0.25825825825825827	0.896
recall	SIFT_converted_rankscore	0.25925925925925924	0.896
recall	SIFT_converted_rankscore	0.2602602602602603	0.896
recall	SIFT_converted_rankscore	0.26126126126126126	0.896
recall	SIFT_converted_rankscore	0.26226226226226224	0.896
recall	SIFT_converted_rankscore	0.26326326326326327	0.896
recall	SIFT_converted_rankscore	0.26426426426426425	0.896
recall	SIFT_converted_rankscore	0.2652652652652653	0.896
recall	SIFT_converted_rankscore	0.26626626626626626	0.896
recall	SIFT_converted_rankscore	0.26726726726726724	0.896
recall	SIFT_converted_rankscore	0.2682682682682683	0.896
recall	SIFT_converted_rankscore	0.26926926926926925	0.896
recall	SIFT_converted_rankscore	0.2702702702702703	0.896
recall	SIFT_converted_rankscore	0.27127127127127126	0.896
recall	SIFT_converted_rankscore	0.27227227227227224	0.896
recall	SIFT_converted_rankscore	0.2732732732732733	0.896
recall	SIFT_converted_rankscore	0.27427427427427425	0.896
recall	SIFT_converted_rankscore	0.2752752752752753	0.896
recall	SIFT_converted_rankscore	0.27627627627627627	0.896
recall	SIFT_converted_rankscore	0.2772772772772773	0.896
recall	SIFT_converted_rankscore	0.2782782782782783	0.896
recall	SIFT_converted_rankscore	0.27927927927927926	0.896
recall	SIFT_converted_rankscore	0.2802802802802803	0.896
recall	SIFT_converted_rankscore	0.28128128128128127	0.896
recall	SIFT_converted_rankscore	0.2822822822822823	0.896
recall	SIFT_converted_rankscore	0.2832832832832833	0.896
recall	SIFT_converted_rankscore	0.28428428428428426	0.896
recall	SIFT_converted_rankscore	0.2852852852852853	0.896
recall	SIFT_converted_rankscore	0.2862862862862863	0.896
recall	SIFT_converted_rankscore	0.2872872872872873	0.896
recall	SIFT_converted_rankscore	0.2882882882882883	0.896
recall	SIFT_converted_rankscore	0.28928928928928926	0.896
recall	SIFT_converted_rankscore	0.2902902902902903	0.896
recall	SIFT_converted_rankscore	0.2912912912912913	0.896
recall	SIFT_converted_rankscore	0.2922922922922923	0.896
recall	SIFT_converted_rankscore	0.2932932932932933	0.896
recall	SIFT_converted_rankscore	0.29429429429429427	0.896
recall	SIFT_converted_rankscore	0.2952952952952953	0.896
recall	SIFT_converted_rankscore	0.2962962962962963	0.896
recall	SIFT_converted_rankscore	0.2972972972972973	0.896
recall	SIFT_converted_rankscore	0.2982982982982983	0.888
recall	SIFT_converted_rankscore	0.29929929929929927	0.888
recall	SIFT_converted_rankscore	0.3003003003003003	0.888
recall	SIFT_converted_rankscore	0.3013013013013013	0.888
recall	SIFT_converted_rankscore	0.3023023023023023	0.888
recall	SIFT_converted_rankscore	0.3033033033033033	0.888
recall	SIFT_converted_rankscore	0.30430430430430433	0.888
recall	SIFT_converted_rankscore	0.3053053053053053	0.888
recall	SIFT_converted_rankscore	0.3063063063063063	0.888
recall	SIFT_converted_rankscore	0.3073073073073073	0.888
recall	SIFT_converted_rankscore	0.3083083083083083	0.888
recall	SIFT_converted_rankscore	0.30930930930930933	0.888
recall	SIFT_converted_rankscore	0.3103103103103103	0.888
recall	SIFT_converted_rankscore	0.3113113113113113	0.888
recall	SIFT_converted_rankscore	0.3123123123123123	0.888
recall	SIFT_converted_rankscore	0.3133133133133133	0.888
recall	SIFT_converted_rankscore	0.31431431431431434	0.888
recall	SIFT_converted_rankscore	0.3153153153153153	0.888
recall	SIFT_converted_rankscore	0.3163163163163163	0.888
recall	SIFT_converted_rankscore	0.3173173173173173	0.888
recall	SIFT_converted_rankscore	0.3183183183183183	0.888
recall	SIFT_converted_rankscore	0.31931931931931934	0.888
recall	SIFT_converted_rankscore	0.3203203203203203	0.888
recall	SIFT_converted_rankscore	0.3213213213213213	0.888
recall	SIFT_converted_rankscore	0.32232232232232233	0.888
recall	SIFT_converted_rankscore	0.3233233233233233	0.888
recall	SIFT_converted_rankscore	0.32432432432432434	0.888
recall	SIFT_converted_rankscore	0.3253253253253253	0.888
recall	SIFT_converted_rankscore	0.3263263263263263	0.888
recall	SIFT_converted_rankscore	0.32732732732732733	0.888
recall	SIFT_converted_rankscore	0.3283283283283283	0.888
recall	SIFT_converted_rankscore	0.32932932932932935	0.88
recall	SIFT_converted_rankscore	0.3303303303303303	0.88
recall	SIFT_converted_rankscore	0.3313313313313313	0.88
recall	SIFT_converted_rankscore	0.33233233233233234	0.88
recall	SIFT_converted_rankscore	0.3333333333333333	0.88
recall	SIFT_converted_rankscore	0.33433433433433435	0.88
recall	SIFT_converted_rankscore	0.3353353353353353	0.88
recall	SIFT_converted_rankscore	0.3363363363363363	0.88
recall	SIFT_converted_rankscore	0.33733733733733734	0.88
recall	SIFT_converted_rankscore	0.3383383383383383	0.88
recall	SIFT_converted_rankscore	0.33933933933933935	0.88
recall	SIFT_converted_rankscore	0.34034034034034033	0.88
recall	SIFT_converted_rankscore	0.34134134134134136	0.88
recall	SIFT_converted_rankscore	0.34234234234234234	0.88
recall	SIFT_converted_rankscore	0.3433433433433433	0.88
recall	SIFT_converted_rankscore	0.34434434434434436	0.88
recall	SIFT_converted_rankscore	0.34534534534534533	0.88
recall	SIFT_converted_rankscore	0.34634634634634637	0.88
recall	SIFT_converted_rankscore	0.34734734734734735	0.88
recall	SIFT_converted_rankscore	0.3483483483483483	0.88
recall	SIFT_converted_rankscore	0.34934934934934936	0.88
recall	SIFT_converted_rankscore	0.35035035035035034	0.88
recall	SIFT_converted_rankscore	0.35135135135135137	0.88
recall	SIFT_converted_rankscore	0.35235235235235235	0.88
recall	SIFT_converted_rankscore	0.3533533533533533	0.88
recall	SIFT_converted_rankscore	0.35435435435435436	0.88
recall	SIFT_converted_rankscore	0.35535535535535534	0.872
recall	SIFT_converted_rankscore	0.3563563563563564	0.872
recall	SIFT_converted_rankscore	0.35735735735735735	0.872
recall	SIFT_converted_rankscore	0.35835835835835833	0.872
recall	SIFT_converted_rankscore	0.35935935935935936	0.864
recall	SIFT_converted_rankscore	0.36036036036036034	0.864
recall	SIFT_converted_rankscore	0.3613613613613614	0.864
recall	SIFT_converted_rankscore	0.36236236236236236	0.864
recall	SIFT_converted_rankscore	0.36336336336336333	0.864
recall	SIFT_converted_rankscore	0.36436436436436437	0.864
recall	SIFT_converted_rankscore	0.36536536536536535	0.864
recall	SIFT_converted_rankscore	0.3663663663663664	0.864
recall	SIFT_converted_rankscore	0.36736736736736736	0.856
recall	SIFT_converted_rankscore	0.3683683683683684	0.856
recall	SIFT_converted_rankscore	0.36936936936936937	0.856
recall	SIFT_converted_rankscore	0.37037037037037035	0.856
recall	SIFT_converted_rankscore	0.3713713713713714	0.856
recall	SIFT_converted_rankscore	0.37237237237237236	0.856
recall	SIFT_converted_rankscore	0.3733733733733734	0.848
recall	SIFT_converted_rankscore	0.3743743743743744	0.848
recall	SIFT_converted_rankscore	0.37537537537537535	0.848
recall	SIFT_converted_rankscore	0.3763763763763764	0.848
recall	SIFT_converted_rankscore	0.37737737737737737	0.848
recall	SIFT_converted_rankscore	0.3783783783783784	0.848
recall	SIFT_converted_rankscore	0.3793793793793794	0.848
recall	SIFT_converted_rankscore	0.38038038038038036	0.848
recall	SIFT_converted_rankscore	0.3813813813813814	0.848
recall	SIFT_converted_rankscore	0.38238238238238237	0.848
recall	SIFT_converted_rankscore	0.3833833833833834	0.848
recall	SIFT_converted_rankscore	0.3843843843843844	0.848
recall	SIFT_converted_rankscore	0.38538538538538536	0.848
recall	SIFT_converted_rankscore	0.3863863863863864	0.848
recall	SIFT_converted_rankscore	0.38738738738738737	0.848
recall	SIFT_converted_rankscore	0.3883883883883884	0.84
recall	SIFT_converted_rankscore	0.3893893893893894	0.84
recall	SIFT_converted_rankscore	0.39039039039039036	0.84
recall	SIFT_converted_rankscore	0.3913913913913914	0.84
recall	SIFT_converted_rankscore	0.3923923923923924	0.84
recall	SIFT_converted_rankscore	0.3933933933933934	0.84
recall	SIFT_converted_rankscore	0.3943943943943944	0.84
recall	SIFT_converted_rankscore	0.39539539539539537	0.84
recall	SIFT_converted_rankscore	0.3963963963963964	0.84
recall	SIFT_converted_rankscore	0.3973973973973974	0.84
recall	SIFT_converted_rankscore	0.3983983983983984	0.84
recall	SIFT_converted_rankscore	0.3993993993993994	0.84
recall	SIFT_converted_rankscore	0.40040040040040037	0.84
recall	SIFT_converted_rankscore	0.4014014014014014	0.84
recall	SIFT_converted_rankscore	0.4024024024024024	0.84
recall	SIFT_converted_rankscore	0.4034034034034034	0.84
recall	SIFT_converted_rankscore	0.4044044044044044	0.84
recall	SIFT_converted_rankscore	0.40540540540540543	0.832
recall	SIFT_converted_rankscore	0.4064064064064064	0.832
recall	SIFT_converted_rankscore	0.4074074074074074	0.832
recall	SIFT_converted_rankscore	0.4084084084084084	0.832
recall	SIFT_converted_rankscore	0.4094094094094094	0.832
recall	SIFT_converted_rankscore	0.41041041041041043	0.832
recall	SIFT_converted_rankscore	0.4114114114114114	0.832
recall	SIFT_converted_rankscore	0.4124124124124124	0.832
recall	SIFT_converted_rankscore	0.4134134134134134	0.832
recall	SIFT_converted_rankscore	0.4144144144144144	0.832
recall	SIFT_converted_rankscore	0.41541541541541543	0.832
recall	SIFT_converted_rankscore	0.4164164164164164	0.832
recall	SIFT_converted_rankscore	0.4174174174174174	0.832
recall	SIFT_converted_rankscore	0.4184184184184184	0.832
recall	SIFT_converted_rankscore	0.4194194194194194	0.824
recall	SIFT_converted_rankscore	0.42042042042042044	0.824
recall	SIFT_converted_rankscore	0.4214214214214214	0.824
recall	SIFT_converted_rankscore	0.4224224224224224	0.824
recall	SIFT_converted_rankscore	0.42342342342342343	0.824
recall	SIFT_converted_rankscore	0.4244244244244244	0.824
recall	SIFT_converted_rankscore	0.42542542542542544	0.824
recall	SIFT_converted_rankscore	0.4264264264264264	0.824
recall	SIFT_converted_rankscore	0.4274274274274274	0.824
recall	SIFT_converted_rankscore	0.42842842842842843	0.824
recall	SIFT_converted_rankscore	0.4294294294294294	0.824
recall	SIFT_converted_rankscore	0.43043043043043044	0.824
recall	SIFT_converted_rankscore	0.4314314314314314	0.824
recall	SIFT_converted_rankscore	0.43243243243243246	0.824
recall	SIFT_converted_rankscore	0.43343343343343343	0.824
recall	SIFT_converted_rankscore	0.4344344344344344	0.824
recall	SIFT_converted_rankscore	0.43543543543543545	0.824
recall	SIFT_converted_rankscore	0.4364364364364364	0.824
recall	SIFT_converted_rankscore	0.43743743743743746	0.824
recall	SIFT_converted_rankscore	0.43843843843843844	0.824
recall	SIFT_converted_rankscore	0.4394394394394394	0.824
recall	SIFT_converted_rankscore	0.44044044044044045	0.816
recall	SIFT_converted_rankscore	0.44144144144144143	0.816
recall	SIFT_converted_rankscore	0.44244244244244246	0.816
recall	SIFT_converted_rankscore	0.44344344344344344	0.816
recall	SIFT_converted_rankscore	0.4444444444444444	0.816
recall	SIFT_converted_rankscore	0.44544544544544545	0.816
recall	SIFT_converted_rankscore	0.44644644644644643	0.816
recall	SIFT_converted_rankscore	0.44744744744744747	0.816
recall	SIFT_converted_rankscore	0.44844844844844844	0.816
recall	SIFT_converted_rankscore	0.4494494494494494	0.816
recall	SIFT_converted_rankscore	0.45045045045045046	0.816
recall	SIFT_converted_rankscore	0.45145145145145144	0.816
recall	SIFT_converted_rankscore	0.45245245245245247	0.816
recall	SIFT_converted_rankscore	0.45345345345345345	0.816
recall	SIFT_converted_rankscore	0.4544544544544544	0.816
recall	SIFT_converted_rankscore	0.45545545545545546	0.816
recall	SIFT_converted_rankscore	0.45645645645645644	0.816
recall	SIFT_converted_rankscore	0.4574574574574575	0.784
recall	SIFT_converted_rankscore	0.45845845845845845	0.784
recall	SIFT_converted_rankscore	0.45945945945945943	0.784
recall	SIFT_converted_rankscore	0.46046046046046046	0.784
recall	SIFT_converted_rankscore	0.46146146146146144	0.784
recall	SIFT_converted_rankscore	0.4624624624624625	0.784
recall	SIFT_converted_rankscore	0.46346346346346345	0.784
recall	SIFT_converted_rankscore	0.46446446446446443	0.784
recall	SIFT_converted_rankscore	0.46546546546546547	0.784
recall	SIFT_converted_rankscore	0.46646646646646645	0.784
recall	SIFT_converted_rankscore	0.4674674674674675	0.784
recall	SIFT_converted_rankscore	0.46846846846846846	0.784
recall	SIFT_converted_rankscore	0.4694694694694695	0.784
recall	SIFT_converted_rankscore	0.47047047047047047	0.784
recall	SIFT_converted_rankscore	0.47147147147147145	0.784
recall	SIFT_converted_rankscore	0.4724724724724725	0.784
recall	SIFT_converted_rankscore	0.47347347347347346	0.768
recall	SIFT_converted_rankscore	0.4744744744744745	0.768
recall	SIFT_converted_rankscore	0.4754754754754755	0.768
recall	SIFT_converted_rankscore	0.47647647647647645	0.768
recall	SIFT_converted_rankscore	0.4774774774774775	0.768
recall	SIFT_converted_rankscore	0.47847847847847846	0.768
recall	SIFT_converted_rankscore	0.4794794794794795	0.768
recall	SIFT_converted_rankscore	0.4804804804804805	0.768
recall	SIFT_converted_rankscore	0.48148148148148145	0.768
recall	SIFT_converted_rankscore	0.4824824824824825	0.768
recall	SIFT_converted_rankscore	0.48348348348348347	0.768
recall	SIFT_converted_rankscore	0.4844844844844845	0.768
recall	SIFT_converted_rankscore	0.4854854854854855	0.768
recall	SIFT_converted_rankscore	0.48648648648648646	0.768
recall	SIFT_converted_rankscore	0.4874874874874875	0.768
recall	SIFT_converted_rankscore	0.48848848848848847	0.768
recall	SIFT_converted_rankscore	0.4894894894894895	0.768
recall	SIFT_converted_rankscore	0.4904904904904905	0.768
recall	SIFT_converted_rankscore	0.49149149149149146	0.768
recall	SIFT_converted_rankscore	0.4924924924924925	0.768
recall	SIFT_converted_rankscore	0.4934934934934935	0.768
recall	SIFT_converted_rankscore	0.4944944944944945	0.768
recall	SIFT_converted_rankscore	0.4954954954954955	0.768
recall	SIFT_converted_rankscore	0.4964964964964965	0.768
recall	SIFT_converted_rankscore	0.4974974974974975	0.768
recall	SIFT_converted_rankscore	0.4984984984984985	0.768
recall	SIFT_converted_rankscore	0.4994994994994995	0.768
recall	SIFT_converted_rankscore	0.5005005005005005	0.768
recall	SIFT_converted_rankscore	0.5015015015015015	0.752
recall	SIFT_converted_rankscore	0.5025025025025025	0.752
recall	SIFT_converted_rankscore	0.5035035035035035	0.752
recall	SIFT_converted_rankscore	0.5045045045045045	0.752
recall	SIFT_converted_rankscore	0.5055055055055055	0.752
recall	SIFT_converted_rankscore	0.5065065065065065	0.744
recall	SIFT_converted_rankscore	0.5075075075075075	0.744
recall	SIFT_converted_rankscore	0.5085085085085085	0.744
recall	SIFT_converted_rankscore	0.5095095095095095	0.744
recall	SIFT_converted_rankscore	0.5105105105105106	0.744
recall	SIFT_converted_rankscore	0.5115115115115115	0.744
recall	SIFT_converted_rankscore	0.5125125125125125	0.744
recall	SIFT_converted_rankscore	0.5135135135135135	0.744
recall	SIFT_converted_rankscore	0.5145145145145145	0.744
recall	SIFT_converted_rankscore	0.5155155155155156	0.744
recall	SIFT_converted_rankscore	0.5165165165165165	0.744
recall	SIFT_converted_rankscore	0.5175175175175175	0.744
recall	SIFT_converted_rankscore	0.5185185185185185	0.736
recall	SIFT_converted_rankscore	0.5195195195195195	0.736
recall	SIFT_converted_rankscore	0.5205205205205206	0.736
recall	SIFT_converted_rankscore	0.5215215215215215	0.736
recall	SIFT_converted_rankscore	0.5225225225225225	0.736
recall	SIFT_converted_rankscore	0.5235235235235235	0.736
recall	SIFT_converted_rankscore	0.5245245245245245	0.72
recall	SIFT_converted_rankscore	0.5255255255255256	0.72
recall	SIFT_converted_rankscore	0.5265265265265265	0.72
recall	SIFT_converted_rankscore	0.5275275275275275	0.72
recall	SIFT_converted_rankscore	0.5285285285285285	0.72
recall	SIFT_converted_rankscore	0.5295295295295295	0.72
recall	SIFT_converted_rankscore	0.5305305305305306	0.72
recall	SIFT_converted_rankscore	0.5315315315315315	0.72
recall	SIFT_converted_rankscore	0.5325325325325325	0.72
recall	SIFT_converted_rankscore	0.5335335335335335	0.72
recall	SIFT_converted_rankscore	0.5345345345345345	0.72
recall	SIFT_converted_rankscore	0.5355355355355356	0.72
recall	SIFT_converted_rankscore	0.5365365365365365	0.72
recall	SIFT_converted_rankscore	0.5375375375375375	0.72
recall	SIFT_converted_rankscore	0.5385385385385385	0.712
recall	SIFT_converted_rankscore	0.5395395395395395	0.712
recall	SIFT_converted_rankscore	0.5405405405405406	0.712
recall	SIFT_converted_rankscore	0.5415415415415415	0.712
recall	SIFT_converted_rankscore	0.5425425425425425	0.712
recall	SIFT_converted_rankscore	0.5435435435435435	0.712
recall	SIFT_converted_rankscore	0.5445445445445445	0.712
recall	SIFT_converted_rankscore	0.5455455455455456	0.712
recall	SIFT_converted_rankscore	0.5465465465465466	0.712
recall	SIFT_converted_rankscore	0.5475475475475475	0.712
recall	SIFT_converted_rankscore	0.5485485485485485	0.712
recall	SIFT_converted_rankscore	0.5495495495495496	0.712
recall	SIFT_converted_rankscore	0.5505505505505506	0.712
recall	SIFT_converted_rankscore	0.5515515515515516	0.712
recall	SIFT_converted_rankscore	0.5525525525525525	0.712
recall	SIFT_converted_rankscore	0.5535535535535535	0.712
recall	SIFT_converted_rankscore	0.5545545545545546	0.712
recall	SIFT_converted_rankscore	0.5555555555555556	0.696
recall	SIFT_converted_rankscore	0.5565565565565566	0.696
recall	SIFT_converted_rankscore	0.5575575575575575	0.696
recall	SIFT_converted_rankscore	0.5585585585585585	0.696
recall	SIFT_converted_rankscore	0.5595595595595596	0.696
recall	SIFT_converted_rankscore	0.5605605605605606	0.696
recall	SIFT_converted_rankscore	0.5615615615615616	0.696
recall	SIFT_converted_rankscore	0.5625625625625625	0.696
recall	SIFT_converted_rankscore	0.5635635635635635	0.696
recall	SIFT_converted_rankscore	0.5645645645645646	0.68
recall	SIFT_converted_rankscore	0.5655655655655656	0.68
recall	SIFT_converted_rankscore	0.5665665665665666	0.68
recall	SIFT_converted_rankscore	0.5675675675675675	0.68
recall	SIFT_converted_rankscore	0.5685685685685685	0.68
recall	SIFT_converted_rankscore	0.5695695695695696	0.68
recall	SIFT_converted_rankscore	0.5705705705705706	0.68
recall	SIFT_converted_rankscore	0.5715715715715716	0.68
recall	SIFT_converted_rankscore	0.5725725725725725	0.68
recall	SIFT_converted_rankscore	0.5735735735735735	0.68
recall	SIFT_converted_rankscore	0.5745745745745746	0.68
recall	SIFT_converted_rankscore	0.5755755755755756	0.68
recall	SIFT_converted_rankscore	0.5765765765765766	0.68
recall	SIFT_converted_rankscore	0.5775775775775776	0.68
recall	SIFT_converted_rankscore	0.5785785785785785	0.68
recall	SIFT_converted_rankscore	0.5795795795795796	0.68
recall	SIFT_converted_rankscore	0.5805805805805806	0.68
recall	SIFT_converted_rankscore	0.5815815815815816	0.68
recall	SIFT_converted_rankscore	0.5825825825825826	0.68
recall	SIFT_converted_rankscore	0.5835835835835835	0.68
recall	SIFT_converted_rankscore	0.5845845845845846	0.68
recall	SIFT_converted_rankscore	0.5855855855855856	0.68
recall	SIFT_converted_rankscore	0.5865865865865866	0.68
recall	SIFT_converted_rankscore	0.5875875875875876	0.68
recall	SIFT_converted_rankscore	0.5885885885885885	0.68
recall	SIFT_converted_rankscore	0.5895895895895896	0.68
recall	SIFT_converted_rankscore	0.5905905905905906	0.68
recall	SIFT_converted_rankscore	0.5915915915915916	0.68
recall	SIFT_converted_rankscore	0.5925925925925926	0.68
recall	SIFT_converted_rankscore	0.5935935935935935	0.68
recall	SIFT_converted_rankscore	0.5945945945945946	0.68
recall	SIFT_converted_rankscore	0.5955955955955956	0.68
recall	SIFT_converted_rankscore	0.5965965965965966	0.68
recall	SIFT_converted_rankscore	0.5975975975975976	0.68
recall	SIFT_converted_rankscore	0.5985985985985985	0.68
recall	SIFT_converted_rankscore	0.5995995995995996	0.672
recall	SIFT_converted_rankscore	0.6006006006006006	0.672
recall	SIFT_converted_rankscore	0.6016016016016016	0.672
recall	SIFT_converted_rankscore	0.6026026026026026	0.672
recall	SIFT_converted_rankscore	0.6036036036036035	0.672
recall	SIFT_converted_rankscore	0.6046046046046046	0.672
recall	SIFT_converted_rankscore	0.6056056056056056	0.672
recall	SIFT_converted_rankscore	0.6066066066066066	0.672
recall	SIFT_converted_rankscore	0.6076076076076076	0.672
recall	SIFT_converted_rankscore	0.6086086086086087	0.672
recall	SIFT_converted_rankscore	0.6096096096096096	0.672
recall	SIFT_converted_rankscore	0.6106106106106106	0.672
recall	SIFT_converted_rankscore	0.6116116116116116	0.672
recall	SIFT_converted_rankscore	0.6126126126126126	0.672
recall	SIFT_converted_rankscore	0.6136136136136137	0.672
recall	SIFT_converted_rankscore	0.6146146146146146	0.664
recall	SIFT_converted_rankscore	0.6156156156156156	0.664
recall	SIFT_converted_rankscore	0.6166166166166166	0.664
recall	SIFT_converted_rankscore	0.6176176176176176	0.664
recall	SIFT_converted_rankscore	0.6186186186186187	0.664
recall	SIFT_converted_rankscore	0.6196196196196196	0.664
recall	SIFT_converted_rankscore	0.6206206206206206	0.664
recall	SIFT_converted_rankscore	0.6216216216216216	0.664
recall	SIFT_converted_rankscore	0.6226226226226226	0.664
recall	SIFT_converted_rankscore	0.6236236236236237	0.664
recall	SIFT_converted_rankscore	0.6246246246246246	0.664
recall	SIFT_converted_rankscore	0.6256256256256256	0.664
recall	SIFT_converted_rankscore	0.6266266266266266	0.664
recall	SIFT_converted_rankscore	0.6276276276276276	0.664
recall	SIFT_converted_rankscore	0.6286286286286287	0.664
recall	SIFT_converted_rankscore	0.6296296296296297	0.664
recall	SIFT_converted_rankscore	0.6306306306306306	0.664
recall	SIFT_converted_rankscore	0.6316316316316316	0.664
recall	SIFT_converted_rankscore	0.6326326326326326	0.656
recall	SIFT_converted_rankscore	0.6336336336336337	0.656
recall	SIFT_converted_rankscore	0.6346346346346347	0.656
recall	SIFT_converted_rankscore	0.6356356356356356	0.656
recall	SIFT_converted_rankscore	0.6366366366366366	0.656
recall	SIFT_converted_rankscore	0.6376376376376376	0.656
recall	SIFT_converted_rankscore	0.6386386386386387	0.656
recall	SIFT_converted_rankscore	0.6396396396396397	0.656
recall	SIFT_converted_rankscore	0.6406406406406406	0.656
recall	SIFT_converted_rankscore	0.6416416416416416	0.656
recall	SIFT_converted_rankscore	0.6426426426426426	0.656
recall	SIFT_converted_rankscore	0.6436436436436437	0.656
recall	SIFT_converted_rankscore	0.6446446446446447	0.656
recall	SIFT_converted_rankscore	0.6456456456456456	0.656
recall	SIFT_converted_rankscore	0.6466466466466466	0.656
recall	SIFT_converted_rankscore	0.6476476476476476	0.656
recall	SIFT_converted_rankscore	0.6486486486486487	0.656
recall	SIFT_converted_rankscore	0.6496496496496497	0.656
recall	SIFT_converted_rankscore	0.6506506506506506	0.656
recall	SIFT_converted_rankscore	0.6516516516516516	0.656
recall	SIFT_converted_rankscore	0.6526526526526526	0.656
recall	SIFT_converted_rankscore	0.6536536536536537	0.648
recall	SIFT_converted_rankscore	0.6546546546546547	0.648
recall	SIFT_converted_rankscore	0.6556556556556556	0.648
recall	SIFT_converted_rankscore	0.6566566566566566	0.648
recall	SIFT_converted_rankscore	0.6576576576576576	0.648
recall	SIFT_converted_rankscore	0.6586586586586587	0.648
recall	SIFT_converted_rankscore	0.6596596596596597	0.648
recall	SIFT_converted_rankscore	0.6606606606606606	0.648
recall	SIFT_converted_rankscore	0.6616616616616616	0.648
recall	SIFT_converted_rankscore	0.6626626626626626	0.648
recall	SIFT_converted_rankscore	0.6636636636636637	0.648
recall	SIFT_converted_rankscore	0.6646646646646647	0.648
recall	SIFT_converted_rankscore	0.6656656656656657	0.648
recall	SIFT_converted_rankscore	0.6666666666666666	0.648
recall	SIFT_converted_rankscore	0.6676676676676676	0.648
recall	SIFT_converted_rankscore	0.6686686686686687	0.648
recall	SIFT_converted_rankscore	0.6696696696696697	0.648
recall	SIFT_converted_rankscore	0.6706706706706707	0.648
recall	SIFT_converted_rankscore	0.6716716716716716	0.648
recall	SIFT_converted_rankscore	0.6726726726726726	0.648
recall	SIFT_converted_rankscore	0.6736736736736737	0.648
recall	SIFT_converted_rankscore	0.6746746746746747	0.648
recall	SIFT_converted_rankscore	0.6756756756756757	0.648
recall	SIFT_converted_rankscore	0.6766766766766766	0.648
recall	SIFT_converted_rankscore	0.6776776776776777	0.648
recall	SIFT_converted_rankscore	0.6786786786786787	0.648
recall	SIFT_converted_rankscore	0.6796796796796797	0.648
recall	SIFT_converted_rankscore	0.6806806806806807	0.648
recall	SIFT_converted_rankscore	0.6816816816816816	0.648
recall	SIFT_converted_rankscore	0.6826826826826827	0.608
recall	SIFT_converted_rankscore	0.6836836836836837	0.608
recall	SIFT_converted_rankscore	0.6846846846846847	0.608
recall	SIFT_converted_rankscore	0.6856856856856857	0.608
recall	SIFT_converted_rankscore	0.6866866866866866	0.608
recall	SIFT_converted_rankscore	0.6876876876876877	0.608
recall	SIFT_converted_rankscore	0.6886886886886887	0.608
recall	SIFT_converted_rankscore	0.6896896896896897	0.608
recall	SIFT_converted_rankscore	0.6906906906906907	0.608
recall	SIFT_converted_rankscore	0.6916916916916916	0.608
recall	SIFT_converted_rankscore	0.6926926926926927	0.608
recall	SIFT_converted_rankscore	0.6936936936936937	0.608
recall	SIFT_converted_rankscore	0.6946946946946947	0.608
recall	SIFT_converted_rankscore	0.6956956956956957	0.608
recall	SIFT_converted_rankscore	0.6966966966966966	0.608
recall	SIFT_converted_rankscore	0.6976976976976977	0.608
recall	SIFT_converted_rankscore	0.6986986986986987	0.608
recall	SIFT_converted_rankscore	0.6996996996996997	0.608
recall	SIFT_converted_rankscore	0.7007007007007007	0.608
recall	SIFT_converted_rankscore	0.7017017017017017	0.608
recall	SIFT_converted_rankscore	0.7027027027027027	0.608
recall	SIFT_converted_rankscore	0.7037037037037037	0.608
recall	SIFT_converted_rankscore	0.7047047047047047	0.608
recall	SIFT_converted_rankscore	0.7057057057057057	0.608
recall	SIFT_converted_rankscore	0.7067067067067067	0.608
recall	SIFT_converted_rankscore	0.7077077077077077	0.608
recall	SIFT_converted_rankscore	0.7087087087087087	0.608
recall	SIFT_converted_rankscore	0.7097097097097097	0.608
recall	SIFT_converted_rankscore	0.7107107107107107	0.608
recall	SIFT_converted_rankscore	0.7117117117117117	0.608
recall	SIFT_converted_rankscore	0.7127127127127127	0.608
recall	SIFT_converted_rankscore	0.7137137137137137	0.608
recall	SIFT_converted_rankscore	0.7147147147147147	0.608
recall	SIFT_converted_rankscore	0.7157157157157157	0.608
recall	SIFT_converted_rankscore	0.7167167167167167	0.608
recall	SIFT_converted_rankscore	0.7177177177177178	0.608
recall	SIFT_converted_rankscore	0.7187187187187187	0.608
recall	SIFT_converted_rankscore	0.7197197197197197	0.608
recall	SIFT_converted_rankscore	0.7207207207207207	0.608
recall	SIFT_converted_rankscore	0.7217217217217217	0.568
recall	SIFT_converted_rankscore	0.7227227227227228	0.568
recall	SIFT_converted_rankscore	0.7237237237237237	0.568
recall	SIFT_converted_rankscore	0.7247247247247247	0.568
recall	SIFT_converted_rankscore	0.7257257257257257	0.568
recall	SIFT_converted_rankscore	0.7267267267267267	0.568
recall	SIFT_converted_rankscore	0.7277277277277278	0.568
recall	SIFT_converted_rankscore	0.7287287287287287	0.568
recall	SIFT_converted_rankscore	0.7297297297297297	0.568
recall	SIFT_converted_rankscore	0.7307307307307307	0.568
recall	SIFT_converted_rankscore	0.7317317317317317	0.568
recall	SIFT_converted_rankscore	0.7327327327327328	0.568
recall	SIFT_converted_rankscore	0.7337337337337337	0.568
recall	SIFT_converted_rankscore	0.7347347347347347	0.568
recall	SIFT_converted_rankscore	0.7357357357357357	0.568
recall	SIFT_converted_rankscore	0.7367367367367368	0.568
recall	SIFT_converted_rankscore	0.7377377377377378	0.568
recall	SIFT_converted_rankscore	0.7387387387387387	0.568
recall	SIFT_converted_rankscore	0.7397397397397397	0.568
recall	SIFT_converted_rankscore	0.7407407407407407	0.568
recall	SIFT_converted_rankscore	0.7417417417417418	0.568
recall	SIFT_converted_rankscore	0.7427427427427428	0.568
recall	SIFT_converted_rankscore	0.7437437437437437	0.568
recall	SIFT_converted_rankscore	0.7447447447447447	0.568
recall	SIFT_converted_rankscore	0.7457457457457457	0.568
recall	SIFT_converted_rankscore	0.7467467467467468	0.568
recall	SIFT_converted_rankscore	0.7477477477477478	0.568
recall	SIFT_converted_rankscore	0.7487487487487487	0.568
recall	SIFT_converted_rankscore	0.7497497497497497	0.568
recall	SIFT_converted_rankscore	0.7507507507507507	0.568
recall	SIFT_converted_rankscore	0.7517517517517518	0.568
recall	SIFT_converted_rankscore	0.7527527527527528	0.568
recall	SIFT_converted_rankscore	0.7537537537537538	0.568
recall	SIFT_converted_rankscore	0.7547547547547547	0.568
recall	SIFT_converted_rankscore	0.7557557557557557	0.568
recall	SIFT_converted_rankscore	0.7567567567567568	0.568
recall	SIFT_converted_rankscore	0.7577577577577578	0.568
recall	SIFT_converted_rankscore	0.7587587587587588	0.568
recall	SIFT_converted_rankscore	0.7597597597597597	0.568
recall	SIFT_converted_rankscore	0.7607607607607607	0.568
recall	SIFT_converted_rankscore	0.7617617617617618	0.568
recall	SIFT_converted_rankscore	0.7627627627627628	0.568
recall	SIFT_converted_rankscore	0.7637637637637638	0.568
recall	SIFT_converted_rankscore	0.7647647647647647	0.568
recall	SIFT_converted_rankscore	0.7657657657657657	0.568
recall	SIFT_converted_rankscore	0.7667667667667668	0.568
recall	SIFT_converted_rankscore	0.7677677677677678	0.568
recall	SIFT_converted_rankscore	0.7687687687687688	0.568
recall	SIFT_converted_rankscore	0.7697697697697697	0.568
recall	SIFT_converted_rankscore	0.7707707707707707	0.568
recall	SIFT_converted_rankscore	0.7717717717717718	0.568
recall	SIFT_converted_rankscore	0.7727727727727728	0.568
recall	SIFT_converted_rankscore	0.7737737737737738	0.568
recall	SIFT_converted_rankscore	0.7747747747747747	0.568
recall	SIFT_converted_rankscore	0.7757757757757757	0.568
recall	SIFT_converted_rankscore	0.7767767767767768	0.568
recall	SIFT_converted_rankscore	0.7777777777777778	0.568
recall	SIFT_converted_rankscore	0.7787787787787788	0.568
recall	SIFT_converted_rankscore	0.7797797797797797	0.568
recall	SIFT_converted_rankscore	0.7807807807807807	0.568
recall	SIFT_converted_rankscore	0.7817817817817818	0.568
recall	SIFT_converted_rankscore	0.7827827827827828	0.568
recall	SIFT_converted_rankscore	0.7837837837837838	0.568
recall	SIFT_converted_rankscore	0.7847847847847848	0.448
recall	SIFT_converted_rankscore	0.7857857857857857	0.448
recall	SIFT_converted_rankscore	0.7867867867867868	0.448
recall	SIFT_converted_rankscore	0.7877877877877878	0.448
recall	SIFT_converted_rankscore	0.7887887887887888	0.448
recall	SIFT_converted_rankscore	0.7897897897897898	0.448
recall	SIFT_converted_rankscore	0.7907907907907907	0.448
recall	SIFT_converted_rankscore	0.7917917917917918	0.448
recall	SIFT_converted_rankscore	0.7927927927927928	0.448
recall	SIFT_converted_rankscore	0.7937937937937938	0.448
recall	SIFT_converted_rankscore	0.7947947947947948	0.448
recall	SIFT_converted_rankscore	0.7957957957957957	0.448
recall	SIFT_converted_rankscore	0.7967967967967968	0.448
recall	SIFT_converted_rankscore	0.7977977977977978	0.448
recall	SIFT_converted_rankscore	0.7987987987987988	0.448
recall	SIFT_converted_rankscore	0.7997997997997998	0.448
recall	SIFT_converted_rankscore	0.8008008008008007	0.448
recall	SIFT_converted_rankscore	0.8018018018018018	0.448
recall	SIFT_converted_rankscore	0.8028028028028028	0.448
recall	SIFT_converted_rankscore	0.8038038038038038	0.448
recall	SIFT_converted_rankscore	0.8048048048048048	0.448
recall	SIFT_converted_rankscore	0.8058058058058059	0.448
recall	SIFT_converted_rankscore	0.8068068068068068	0.448
recall	SIFT_converted_rankscore	0.8078078078078078	0.448
recall	SIFT_converted_rankscore	0.8088088088088088	0.448
recall	SIFT_converted_rankscore	0.8098098098098098	0.448
recall	SIFT_converted_rankscore	0.8108108108108109	0.448
recall	SIFT_converted_rankscore	0.8118118118118118	0.448
recall	SIFT_converted_rankscore	0.8128128128128128	0.448
recall	SIFT_converted_rankscore	0.8138138138138138	0.448
recall	SIFT_converted_rankscore	0.8148148148148148	0.448
recall	SIFT_converted_rankscore	0.8158158158158159	0.448
recall	SIFT_converted_rankscore	0.8168168168168168	0.448
recall	SIFT_converted_rankscore	0.8178178178178178	0.448
recall	SIFT_converted_rankscore	0.8188188188188188	0.448
recall	SIFT_converted_rankscore	0.8198198198198198	0.448
recall	SIFT_converted_rankscore	0.8208208208208209	0.448
recall	SIFT_converted_rankscore	0.8218218218218218	0.448
recall	SIFT_converted_rankscore	0.8228228228228228	0.448
recall	SIFT_converted_rankscore	0.8238238238238238	0.448
recall	SIFT_converted_rankscore	0.8248248248248248	0.448
recall	SIFT_converted_rankscore	0.8258258258258259	0.448
recall	SIFT_converted_rankscore	0.8268268268268268	0.448
recall	SIFT_converted_rankscore	0.8278278278278278	0.448
recall	SIFT_converted_rankscore	0.8288288288288288	0.448
recall	SIFT_converted_rankscore	0.8298298298298298	0.448
recall	SIFT_converted_rankscore	0.8308308308308309	0.448
recall	SIFT_converted_rankscore	0.8318318318318318	0.448
recall	SIFT_converted_rankscore	0.8328328328328328	0.448
recall	SIFT_converted_rankscore	0.8338338338338338	0.448
recall	SIFT_converted_rankscore	0.8348348348348348	0.448
recall	SIFT_converted_rankscore	0.8358358358358359	0.448
recall	SIFT_converted_rankscore	0.8368368368368369	0.448
recall	SIFT_converted_rankscore	0.8378378378378378	0.448
recall	SIFT_converted_rankscore	0.8388388388388388	0.448
recall	SIFT_converted_rankscore	0.8398398398398398	0.448
recall	SIFT_converted_rankscore	0.8408408408408409	0.448
recall	SIFT_converted_rankscore	0.8418418418418419	0.448
recall	SIFT_converted_rankscore	0.8428428428428428	0.448
recall	SIFT_converted_rankscore	0.8438438438438438	0.448
recall	SIFT_converted_rankscore	0.8448448448448448	0.448
recall	SIFT_converted_rankscore	0.8458458458458459	0.448
recall	SIFT_converted_rankscore	0.8468468468468469	0.448
recall	SIFT_converted_rankscore	0.8478478478478478	0.448
recall	SIFT_converted_rankscore	0.8488488488488488	0.448
recall	SIFT_converted_rankscore	0.8498498498498498	0.448
recall	SIFT_converted_rankscore	0.8508508508508509	0.448
recall	SIFT_converted_rankscore	0.8518518518518519	0.448
recall	SIFT_converted_rankscore	0.8528528528528528	0.448
recall	SIFT_converted_rankscore	0.8538538538538538	0.448
recall	SIFT_converted_rankscore	0.8548548548548548	0.448
recall	SIFT_converted_rankscore	0.8558558558558559	0.448
recall	SIFT_converted_rankscore	0.8568568568568569	0.448
recall	SIFT_converted_rankscore	0.8578578578578578	0.448
recall	SIFT_converted_rankscore	0.8588588588588588	0.448
recall	SIFT_converted_rankscore	0.8598598598598598	0.448
recall	SIFT_converted_rankscore	0.8608608608608609	0.448
recall	SIFT_converted_rankscore	0.8618618618618619	0.448
recall	SIFT_converted_rankscore	0.8628628628628628	0.448
recall	SIFT_converted_rankscore	0.8638638638638638	0.448
recall	SIFT_converted_rankscore	0.8648648648648649	0.448
recall	SIFT_converted_rankscore	0.8658658658658659	0.448
recall	SIFT_converted_rankscore	0.8668668668668669	0.448
recall	SIFT_converted_rankscore	0.8678678678678678	0.448
recall	SIFT_converted_rankscore	0.8688688688688688	0.448
recall	SIFT_converted_rankscore	0.8698698698698699	0.448
recall	SIFT_converted_rankscore	0.8708708708708709	0.448
recall	SIFT_converted_rankscore	0.8718718718718719	0.448
recall	SIFT_converted_rankscore	0.8728728728728729	0.448
recall	SIFT_converted_rankscore	0.8738738738738738	0.448
recall	SIFT_converted_rankscore	0.8748748748748749	0.448
recall	SIFT_converted_rankscore	0.8758758758758759	0.448
recall	SIFT_converted_rankscore	0.8768768768768769	0.448
recall	SIFT_converted_rankscore	0.8778778778778779	0.448
recall	SIFT_converted_rankscore	0.8788788788788788	0.448
recall	SIFT_converted_rankscore	0.8798798798798799	0.448
recall	SIFT_converted_rankscore	0.8808808808808809	0.448
recall	SIFT_converted_rankscore	0.8818818818818819	0.448
recall	SIFT_converted_rankscore	0.8828828828828829	0.448
recall	SIFT_converted_rankscore	0.8838838838838838	0.448
recall	SIFT_converted_rankscore	0.8848848848848849	0.448
recall	SIFT_converted_rankscore	0.8858858858858859	0.448
recall	SIFT_converted_rankscore	0.8868868868868869	0.448
recall	SIFT_converted_rankscore	0.8878878878878879	0.448
recall	SIFT_converted_rankscore	0.8888888888888888	0.448
recall	SIFT_converted_rankscore	0.8898898898898899	0.448
recall	SIFT_converted_rankscore	0.8908908908908909	0.448
recall	SIFT_converted_rankscore	0.8918918918918919	0.448
recall	SIFT_converted_rankscore	0.8928928928928929	0.448
recall	SIFT_converted_rankscore	0.8938938938938938	0.448
recall	SIFT_converted_rankscore	0.8948948948948949	0.448
recall	SIFT_converted_rankscore	0.8958958958958959	0.448
recall	SIFT_converted_rankscore	0.8968968968968969	0.448
recall	SIFT_converted_rankscore	0.8978978978978979	0.448
recall	SIFT_converted_rankscore	0.8988988988988988	0.448
recall	SIFT_converted_rankscore	0.8998998998998999	0.448
recall	SIFT_converted_rankscore	0.9009009009009009	0.448
recall	SIFT_converted_rankscore	0.9019019019019019	0.448
recall	SIFT_converted_rankscore	0.9029029029029029	0.448
recall	SIFT_converted_rankscore	0.9039039039039038	0.448
recall	SIFT_converted_rankscore	0.9049049049049049	0.448
recall	SIFT_converted_rankscore	0.9059059059059059	0.448
recall	SIFT_converted_rankscore	0.9069069069069069	0.448
recall	SIFT_converted_rankscore	0.9079079079079079	0.448
recall	SIFT_converted_rankscore	0.9089089089089089	0.448
recall	SIFT_converted_rankscore	0.9099099099099099	0.448
recall	SIFT_converted_rankscore	0.9109109109109109	0.448
recall	SIFT_converted_rankscore	0.9119119119119119	0.448
recall	SIFT_converted_rankscore	0.9129129129129129	0.0
recall	SIFT_converted_rankscore	0.9139139139139139	0.0
recall	SIFT_converted_rankscore	0.914914914914915	0.0
recall	SIFT_converted_rankscore	0.9159159159159159	0.0
recall	SIFT_converted_rankscore	0.9169169169169169	0.0
recall	SIFT_converted_rankscore	0.9179179179179179	0.0
recall	SIFT_converted_rankscore	0.9189189189189189	0.0
recall	SIFT_converted_rankscore	0.91991991991992	0.0
recall	SIFT_converted_rankscore	0.9209209209209209	0.0
recall	SIFT_converted_rankscore	0.9219219219219219	0.0
recall	SIFT_converted_rankscore	0.9229229229229229	0.0
recall	SIFT_converted_rankscore	0.9239239239239239	0.0
recall	SIFT_converted_rankscore	0.924924924924925	0.0
recall	SIFT_converted_rankscore	0.9259259259259259	0.0
recall	SIFT_converted_rankscore	0.9269269269269269	0.0
recall	SIFT_converted_rankscore	0.9279279279279279	0.0
recall	SIFT_converted_rankscore	0.9289289289289289	0.0
recall	SIFT_converted_rankscore	0.92992992992993	0.0
recall	SIFT_converted_rankscore	0.9309309309309309	0.0
recall	SIFT_converted_rankscore	0.9319319319319319	0.0
recall	SIFT_converted_rankscore	0.9329329329329329	0.0
recall	SIFT_converted_rankscore	0.933933933933934	0.0
recall	SIFT_converted_rankscore	0.934934934934935	0.0
recall	SIFT_converted_rankscore	0.9359359359359359	0.0
recall	SIFT_converted_rankscore	0.9369369369369369	0.0
recall	SIFT_converted_rankscore	0.9379379379379379	0.0
recall	SIFT_converted_rankscore	0.938938938938939	0.0
recall	SIFT_converted_rankscore	0.93993993993994	0.0
recall	SIFT_converted_rankscore	0.9409409409409409	0.0
recall	SIFT_converted_rankscore	0.9419419419419419	0.0
recall	SIFT_converted_rankscore	0.9429429429429429	0.0
recall	SIFT_converted_rankscore	0.943943943943944	0.0
recall	SIFT_converted_rankscore	0.944944944944945	0.0
recall	SIFT_converted_rankscore	0.9459459459459459	0.0
recall	SIFT_converted_rankscore	0.9469469469469469	0.0
recall	SIFT_converted_rankscore	0.9479479479479479	0.0
recall	SIFT_converted_rankscore	0.948948948948949	0.0
recall	SIFT_converted_rankscore	0.94994994994995	0.0
recall	SIFT_converted_rankscore	0.950950950950951	0.0
recall	SIFT_converted_rankscore	0.9519519519519519	0.0
recall	SIFT_converted_rankscore	0.9529529529529529	0.0
recall	SIFT_converted_rankscore	0.953953953953954	0.0
recall	SIFT_converted_rankscore	0.954954954954955	0.0
recall	SIFT_converted_rankscore	0.955955955955956	0.0
recall	SIFT_converted_rankscore	0.9569569569569569	0.0
recall	SIFT_converted_rankscore	0.9579579579579579	0.0
recall	SIFT_converted_rankscore	0.958958958958959	0.0
recall	SIFT_converted_rankscore	0.95995995995996	0.0
recall	SIFT_converted_rankscore	0.960960960960961	0.0
recall	SIFT_converted_rankscore	0.9619619619619619	0.0
recall	SIFT_converted_rankscore	0.9629629629629629	0.0
recall	SIFT_converted_rankscore	0.963963963963964	0.0
recall	SIFT_converted_rankscore	0.964964964964965	0.0
recall	SIFT_converted_rankscore	0.965965965965966	0.0
recall	SIFT_converted_rankscore	0.9669669669669669	0.0
recall	SIFT_converted_rankscore	0.9679679679679679	0.0
recall	SIFT_converted_rankscore	0.968968968968969	0.0
recall	SIFT_converted_rankscore	0.96996996996997	0.0
recall	SIFT_converted_rankscore	0.970970970970971	0.0
recall	SIFT_converted_rankscore	0.9719719719719719	0.0
recall	SIFT_converted_rankscore	0.9729729729729729	0.0
recall	SIFT_converted_rankscore	0.973973973973974	0.0
recall	SIFT_converted_rankscore	0.974974974974975	0.0
recall	SIFT_converted_rankscore	0.975975975975976	0.0
recall	SIFT_converted_rankscore	0.9769769769769769	0.0
recall	SIFT_converted_rankscore	0.9779779779779779	0.0
recall	SIFT_converted_rankscore	0.978978978978979	0.0
recall	SIFT_converted_rankscore	0.97997997997998	0.0
recall	SIFT_converted_rankscore	0.980980980980981	0.0
recall	SIFT_converted_rankscore	0.9819819819819819	0.0
recall	SIFT_converted_rankscore	0.9829829829829829	0.0
recall	SIFT_converted_rankscore	0.983983983983984	0.0
recall	SIFT_converted_rankscore	0.984984984984985	0.0
recall	SIFT_converted_rankscore	0.985985985985986	0.0
recall	SIFT_converted_rankscore	0.986986986986987	0.0
recall	SIFT_converted_rankscore	0.9879879879879879	0.0
recall	SIFT_converted_rankscore	0.988988988988989	0.0
recall	SIFT_converted_rankscore	0.98998998998999	0.0
recall	SIFT_converted_rankscore	0.990990990990991	0.0
recall	SIFT_converted_rankscore	0.991991991991992	0.0
recall	SIFT_converted_rankscore	0.992992992992993	0.0
recall	SIFT_converted_rankscore	0.993993993993994	0.0
recall	SIFT_converted_rankscore	0.994994994994995	0.0
recall	SIFT_converted_rankscore	0.995995995995996	0.0
recall	SIFT_converted_rankscore	0.996996996996997	0.0
recall	SIFT_converted_rankscore	0.997997997997998	0.0
recall	SIFT_converted_rankscore	0.998998998998999	0.0
recall	SIFT_converted_rankscore	1.0	0.0
recall	Polyphen2_HDIV_rankscore	0.0	0.984
recall	Polyphen2_HDIV_rankscore	0.001001001001001001	0.984
recall	Polyphen2_HDIV_rankscore	0.002002002002002002	0.984
recall	Polyphen2_HDIV_rankscore	0.003003003003003003	0.984
recall	Polyphen2_HDIV_rankscore	0.004004004004004004	0.984
recall	Polyphen2_HDIV_rankscore	0.005005005005005005	0.984
recall	Polyphen2_HDIV_rankscore	0.006006006006006006	0.984
recall	Polyphen2_HDIV_rankscore	0.007007007007007007	0.984
recall	Polyphen2_HDIV_rankscore	0.008008008008008008	0.984
recall	Polyphen2_HDIV_rankscore	0.009009009009009009	0.984
recall	Polyphen2_HDIV_rankscore	0.01001001001001001	0.984
recall	Polyphen2_HDIV_rankscore	0.011011011011011011	0.984
recall	Polyphen2_HDIV_rankscore	0.012012012012012012	0.984
recall	Polyphen2_HDIV_rankscore	0.013013013013013013	0.984
recall	Polyphen2_HDIV_rankscore	0.014014014014014014	0.984
recall	Polyphen2_HDIV_rankscore	0.015015015015015015	0.984
recall	Polyphen2_HDIV_rankscore	0.016016016016016016	0.984
recall	Polyphen2_HDIV_rankscore	0.017017017017017015	0.984
recall	Polyphen2_HDIV_rankscore	0.018018018018018018	0.984
recall	Polyphen2_HDIV_rankscore	0.01901901901901902	0.984
recall	Polyphen2_HDIV_rankscore	0.02002002002002002	0.984
recall	Polyphen2_HDIV_rankscore	0.02102102102102102	0.984
recall	Polyphen2_HDIV_rankscore	0.022022022022022022	0.984
recall	Polyphen2_HDIV_rankscore	0.023023023023023025	0.984
recall	Polyphen2_HDIV_rankscore	0.024024024024024024	0.984
recall	Polyphen2_HDIV_rankscore	0.025025025025025023	0.984
recall	Polyphen2_HDIV_rankscore	0.026026026026026026	0.984
recall	Polyphen2_HDIV_rankscore	0.02702702702702703	0.984
recall	Polyphen2_HDIV_rankscore	0.028028028028028028	0.984
recall	Polyphen2_HDIV_rankscore	0.029029029029029027	0.984
recall	Polyphen2_HDIV_rankscore	0.03003003003003003	0.984
recall	Polyphen2_HDIV_rankscore	0.031031031031031032	0.984
recall	Polyphen2_HDIV_rankscore	0.03203203203203203	0.984
recall	Polyphen2_HDIV_rankscore	0.03303303303303303	0.984
recall	Polyphen2_HDIV_rankscore	0.03403403403403403	0.984
recall	Polyphen2_HDIV_rankscore	0.035035035035035036	0.984
recall	Polyphen2_HDIV_rankscore	0.036036036036036036	0.984
recall	Polyphen2_HDIV_rankscore	0.037037037037037035	0.984
recall	Polyphen2_HDIV_rankscore	0.03803803803803804	0.984
recall	Polyphen2_HDIV_rankscore	0.03903903903903904	0.984
recall	Polyphen2_HDIV_rankscore	0.04004004004004004	0.984
recall	Polyphen2_HDIV_rankscore	0.04104104104104104	0.984
recall	Polyphen2_HDIV_rankscore	0.04204204204204204	0.984
recall	Polyphen2_HDIV_rankscore	0.043043043043043044	0.984
recall	Polyphen2_HDIV_rankscore	0.044044044044044044	0.984
recall	Polyphen2_HDIV_rankscore	0.04504504504504504	0.984
recall	Polyphen2_HDIV_rankscore	0.04604604604604605	0.984
recall	Polyphen2_HDIV_rankscore	0.04704704704704705	0.984
recall	Polyphen2_HDIV_rankscore	0.04804804804804805	0.984
recall	Polyphen2_HDIV_rankscore	0.04904904904904905	0.984
recall	Polyphen2_HDIV_rankscore	0.050050050050050046	0.984
recall	Polyphen2_HDIV_rankscore	0.05105105105105105	0.984
recall	Polyphen2_HDIV_rankscore	0.05205205205205205	0.984
recall	Polyphen2_HDIV_rankscore	0.05305305305305305	0.984
recall	Polyphen2_HDIV_rankscore	0.05405405405405406	0.984
recall	Polyphen2_HDIV_rankscore	0.055055055055055056	0.984
recall	Polyphen2_HDIV_rankscore	0.056056056056056056	0.984
recall	Polyphen2_HDIV_rankscore	0.057057057057057055	0.984
recall	Polyphen2_HDIV_rankscore	0.058058058058058054	0.984
recall	Polyphen2_HDIV_rankscore	0.05905905905905906	0.984
recall	Polyphen2_HDIV_rankscore	0.06006006006006006	0.984
recall	Polyphen2_HDIV_rankscore	0.06106106106106106	0.984
recall	Polyphen2_HDIV_rankscore	0.062062062062062065	0.984
recall	Polyphen2_HDIV_rankscore	0.06306306306306306	0.984
recall	Polyphen2_HDIV_rankscore	0.06406406406406406	0.984
recall	Polyphen2_HDIV_rankscore	0.06506506506506507	0.984
recall	Polyphen2_HDIV_rankscore	0.06606606606606606	0.984
recall	Polyphen2_HDIV_rankscore	0.06706706706706707	0.984
recall	Polyphen2_HDIV_rankscore	0.06806806806806806	0.976
recall	Polyphen2_HDIV_rankscore	0.06906906906906907	0.976
recall	Polyphen2_HDIV_rankscore	0.07007007007007007	0.976
recall	Polyphen2_HDIV_rankscore	0.07107107107107107	0.976
recall	Polyphen2_HDIV_rankscore	0.07207207207207207	0.976
recall	Polyphen2_HDIV_rankscore	0.07307307307307308	0.976
recall	Polyphen2_HDIV_rankscore	0.07407407407407407	0.976
recall	Polyphen2_HDIV_rankscore	0.07507507507507508	0.976
recall	Polyphen2_HDIV_rankscore	0.07607607607607608	0.976
recall	Polyphen2_HDIV_rankscore	0.07707707707707707	0.976
recall	Polyphen2_HDIV_rankscore	0.07807807807807808	0.976
recall	Polyphen2_HDIV_rankscore	0.07907907907907907	0.976
recall	Polyphen2_HDIV_rankscore	0.08008008008008008	0.976
recall	Polyphen2_HDIV_rankscore	0.08108108108108109	0.976
recall	Polyphen2_HDIV_rankscore	0.08208208208208208	0.976
recall	Polyphen2_HDIV_rankscore	0.08308308308308308	0.976
recall	Polyphen2_HDIV_rankscore	0.08408408408408408	0.976
recall	Polyphen2_HDIV_rankscore	0.08508508508508508	0.976
recall	Polyphen2_HDIV_rankscore	0.08608608608608609	0.976
recall	Polyphen2_HDIV_rankscore	0.08708708708708708	0.976
recall	Polyphen2_HDIV_rankscore	0.08808808808808809	0.976
recall	Polyphen2_HDIV_rankscore	0.0890890890890891	0.976
recall	Polyphen2_HDIV_rankscore	0.09009009009009009	0.976
recall	Polyphen2_HDIV_rankscore	0.09109109109109109	0.976
recall	Polyphen2_HDIV_rankscore	0.0920920920920921	0.976
recall	Polyphen2_HDIV_rankscore	0.09309309309309309	0.976
recall	Polyphen2_HDIV_rankscore	0.0940940940940941	0.976
recall	Polyphen2_HDIV_rankscore	0.09509509509509509	0.976
recall	Polyphen2_HDIV_rankscore	0.0960960960960961	0.976
recall	Polyphen2_HDIV_rankscore	0.0970970970970971	0.976
recall	Polyphen2_HDIV_rankscore	0.0980980980980981	0.976
recall	Polyphen2_HDIV_rankscore	0.0990990990990991	0.976
recall	Polyphen2_HDIV_rankscore	0.10010010010010009	0.976
recall	Polyphen2_HDIV_rankscore	0.1011011011011011	0.976
recall	Polyphen2_HDIV_rankscore	0.1021021021021021	0.976
recall	Polyphen2_HDIV_rankscore	0.1031031031031031	0.968
recall	Polyphen2_HDIV_rankscore	0.1041041041041041	0.968
recall	Polyphen2_HDIV_rankscore	0.10510510510510511	0.968
recall	Polyphen2_HDIV_rankscore	0.1061061061061061	0.968
recall	Polyphen2_HDIV_rankscore	0.10710710710710711	0.968
recall	Polyphen2_HDIV_rankscore	0.10810810810810811	0.968
recall	Polyphen2_HDIV_rankscore	0.1091091091091091	0.968
recall	Polyphen2_HDIV_rankscore	0.11011011011011011	0.968
recall	Polyphen2_HDIV_rankscore	0.1111111111111111	0.968
recall	Polyphen2_HDIV_rankscore	0.11211211211211211	0.968
recall	Polyphen2_HDIV_rankscore	0.11311311311311312	0.968
recall	Polyphen2_HDIV_rankscore	0.11411411411411411	0.968
recall	Polyphen2_HDIV_rankscore	0.11511511511511512	0.968
recall	Polyphen2_HDIV_rankscore	0.11611611611611611	0.968
recall	Polyphen2_HDIV_rankscore	0.11711711711711711	0.968
recall	Polyphen2_HDIV_rankscore	0.11811811811811812	0.968
recall	Polyphen2_HDIV_rankscore	0.11911911911911911	0.968
recall	Polyphen2_HDIV_rankscore	0.12012012012012012	0.968
recall	Polyphen2_HDIV_rankscore	0.12112112112112113	0.968
recall	Polyphen2_HDIV_rankscore	0.12212212212212212	0.968
recall	Polyphen2_HDIV_rankscore	0.12312312312312312	0.968
recall	Polyphen2_HDIV_rankscore	0.12412412412412413	0.968
recall	Polyphen2_HDIV_rankscore	0.12512512512512514	0.968
recall	Polyphen2_HDIV_rankscore	0.12612612612612611	0.968
recall	Polyphen2_HDIV_rankscore	0.12712712712712712	0.968
recall	Polyphen2_HDIV_rankscore	0.12812812812812813	0.968
recall	Polyphen2_HDIV_rankscore	0.12912912912912913	0.968
recall	Polyphen2_HDIV_rankscore	0.13013013013013014	0.968
recall	Polyphen2_HDIV_rankscore	0.13113113113113112	0.968
recall	Polyphen2_HDIV_rankscore	0.13213213213213212	0.968
recall	Polyphen2_HDIV_rankscore	0.13313313313313313	0.968
recall	Polyphen2_HDIV_rankscore	0.13413413413413414	0.968
recall	Polyphen2_HDIV_rankscore	0.13513513513513514	0.968
recall	Polyphen2_HDIV_rankscore	0.13613613613613612	0.968
recall	Polyphen2_HDIV_rankscore	0.13713713713713713	0.968
recall	Polyphen2_HDIV_rankscore	0.13813813813813813	0.968
recall	Polyphen2_HDIV_rankscore	0.13913913913913914	0.968
recall	Polyphen2_HDIV_rankscore	0.14014014014014015	0.968
recall	Polyphen2_HDIV_rankscore	0.14114114114114115	0.968
recall	Polyphen2_HDIV_rankscore	0.14214214214214213	0.968
recall	Polyphen2_HDIV_rankscore	0.14314314314314314	0.968
recall	Polyphen2_HDIV_rankscore	0.14414414414414414	0.96
recall	Polyphen2_HDIV_rankscore	0.14514514514514515	0.96
recall	Polyphen2_HDIV_rankscore	0.14614614614614616	0.96
recall	Polyphen2_HDIV_rankscore	0.14714714714714713	0.96
recall	Polyphen2_HDIV_rankscore	0.14814814814814814	0.96
recall	Polyphen2_HDIV_rankscore	0.14914914914914915	0.96
recall	Polyphen2_HDIV_rankscore	0.15015015015015015	0.96
recall	Polyphen2_HDIV_rankscore	0.15115115115115116	0.96
recall	Polyphen2_HDIV_rankscore	0.15215215215215216	0.96
recall	Polyphen2_HDIV_rankscore	0.15315315315315314	0.96
recall	Polyphen2_HDIV_rankscore	0.15415415415415415	0.96
recall	Polyphen2_HDIV_rankscore	0.15515515515515516	0.96
recall	Polyphen2_HDIV_rankscore	0.15615615615615616	0.96
recall	Polyphen2_HDIV_rankscore	0.15715715715715717	0.96
recall	Polyphen2_HDIV_rankscore	0.15815815815815815	0.96
recall	Polyphen2_HDIV_rankscore	0.15915915915915915	0.96
recall	Polyphen2_HDIV_rankscore	0.16016016016016016	0.96
recall	Polyphen2_HDIV_rankscore	0.16116116116116116	0.96
recall	Polyphen2_HDIV_rankscore	0.16216216216216217	0.96
recall	Polyphen2_HDIV_rankscore	0.16316316316316315	0.96
recall	Polyphen2_HDIV_rankscore	0.16416416416416416	0.96
recall	Polyphen2_HDIV_rankscore	0.16516516516516516	0.96
recall	Polyphen2_HDIV_rankscore	0.16616616616616617	0.96
recall	Polyphen2_HDIV_rankscore	0.16716716716716717	0.96
recall	Polyphen2_HDIV_rankscore	0.16816816816816815	0.96
recall	Polyphen2_HDIV_rankscore	0.16916916916916916	0.96
recall	Polyphen2_HDIV_rankscore	0.17017017017017017	0.96
recall	Polyphen2_HDIV_rankscore	0.17117117117117117	0.96
recall	Polyphen2_HDIV_rankscore	0.17217217217217218	0.96
recall	Polyphen2_HDIV_rankscore	0.17317317317317318	0.96
recall	Polyphen2_HDIV_rankscore	0.17417417417417416	0.96
recall	Polyphen2_HDIV_rankscore	0.17517517517517517	0.96
recall	Polyphen2_HDIV_rankscore	0.17617617617617617	0.96
recall	Polyphen2_HDIV_rankscore	0.17717717717717718	0.96
recall	Polyphen2_HDIV_rankscore	0.1781781781781782	0.96
recall	Polyphen2_HDIV_rankscore	0.17917917917917917	0.96
recall	Polyphen2_HDIV_rankscore	0.18018018018018017	0.96
recall	Polyphen2_HDIV_rankscore	0.18118118118118118	0.96
recall	Polyphen2_HDIV_rankscore	0.18218218218218218	0.96
recall	Polyphen2_HDIV_rankscore	0.1831831831831832	0.96
recall	Polyphen2_HDIV_rankscore	0.1841841841841842	0.96
recall	Polyphen2_HDIV_rankscore	0.18518518518518517	0.96
recall	Polyphen2_HDIV_rankscore	0.18618618618618618	0.96
recall	Polyphen2_HDIV_rankscore	0.1871871871871872	0.96
recall	Polyphen2_HDIV_rankscore	0.1881881881881882	0.96
recall	Polyphen2_HDIV_rankscore	0.1891891891891892	0.96
recall	Polyphen2_HDIV_rankscore	0.19019019019019018	0.96
recall	Polyphen2_HDIV_rankscore	0.19119119119119118	0.96
recall	Polyphen2_HDIV_rankscore	0.1921921921921922	0.96
recall	Polyphen2_HDIV_rankscore	0.1931931931931932	0.96
recall	Polyphen2_HDIV_rankscore	0.1941941941941942	0.96
recall	Polyphen2_HDIV_rankscore	0.19519519519519518	0.96
recall	Polyphen2_HDIV_rankscore	0.1961961961961962	0.96
recall	Polyphen2_HDIV_rankscore	0.1971971971971972	0.96
recall	Polyphen2_HDIV_rankscore	0.1981981981981982	0.96
recall	Polyphen2_HDIV_rankscore	0.1991991991991992	0.96
recall	Polyphen2_HDIV_rankscore	0.20020020020020018	0.96
recall	Polyphen2_HDIV_rankscore	0.2012012012012012	0.96
recall	Polyphen2_HDIV_rankscore	0.2022022022022022	0.96
recall	Polyphen2_HDIV_rankscore	0.2032032032032032	0.96
recall	Polyphen2_HDIV_rankscore	0.2042042042042042	0.96
recall	Polyphen2_HDIV_rankscore	0.20520520520520522	0.96
recall	Polyphen2_HDIV_rankscore	0.2062062062062062	0.96
recall	Polyphen2_HDIV_rankscore	0.2072072072072072	0.96
recall	Polyphen2_HDIV_rankscore	0.2082082082082082	0.96
recall	Polyphen2_HDIV_rankscore	0.2092092092092092	0.96
recall	Polyphen2_HDIV_rankscore	0.21021021021021022	0.96
recall	Polyphen2_HDIV_rankscore	0.2112112112112112	0.96
recall	Polyphen2_HDIV_rankscore	0.2122122122122122	0.96
recall	Polyphen2_HDIV_rankscore	0.2132132132132132	0.96
recall	Polyphen2_HDIV_rankscore	0.21421421421421422	0.952
recall	Polyphen2_HDIV_rankscore	0.21521521521521522	0.952
recall	Polyphen2_HDIV_rankscore	0.21621621621621623	0.952
recall	Polyphen2_HDIV_rankscore	0.2172172172172172	0.952
recall	Polyphen2_HDIV_rankscore	0.2182182182182182	0.952
recall	Polyphen2_HDIV_rankscore	0.21921921921921922	0.952
recall	Polyphen2_HDIV_rankscore	0.22022022022022023	0.952
recall	Polyphen2_HDIV_rankscore	0.22122122122122123	0.952
recall	Polyphen2_HDIV_rankscore	0.2222222222222222	0.952
recall	Polyphen2_HDIV_rankscore	0.22322322322322322	0.952
recall	Polyphen2_HDIV_rankscore	0.22422422422422422	0.952
recall	Polyphen2_HDIV_rankscore	0.22522522522522523	0.952
recall	Polyphen2_HDIV_rankscore	0.22622622622622623	0.944
recall	Polyphen2_HDIV_rankscore	0.2272272272272272	0.944
recall	Polyphen2_HDIV_rankscore	0.22822822822822822	0.944
recall	Polyphen2_HDIV_rankscore	0.22922922922922923	0.944
recall	Polyphen2_HDIV_rankscore	0.23023023023023023	0.944
recall	Polyphen2_HDIV_rankscore	0.23123123123123124	0.944
recall	Polyphen2_HDIV_rankscore	0.23223223223223222	0.936
recall	Polyphen2_HDIV_rankscore	0.23323323323323322	0.936
recall	Polyphen2_HDIV_rankscore	0.23423423423423423	0.936
recall	Polyphen2_HDIV_rankscore	0.23523523523523523	0.936
recall	Polyphen2_HDIV_rankscore	0.23623623623623624	0.928
recall	Polyphen2_HDIV_rankscore	0.23723723723723725	0.928
recall	Polyphen2_HDIV_rankscore	0.23823823823823823	0.928
recall	Polyphen2_HDIV_rankscore	0.23923923923923923	0.928
recall	Polyphen2_HDIV_rankscore	0.24024024024024024	0.928
recall	Polyphen2_HDIV_rankscore	0.24124124124124124	0.928
recall	Polyphen2_HDIV_rankscore	0.24224224224224225	0.928
recall	Polyphen2_HDIV_rankscore	0.24324324324324323	0.928
recall	Polyphen2_HDIV_rankscore	0.24424424424424424	0.928
recall	Polyphen2_HDIV_rankscore	0.24524524524524524	0.928
recall	Polyphen2_HDIV_rankscore	0.24624624624624625	0.928
recall	Polyphen2_HDIV_rankscore	0.24724724724724725	0.928
recall	Polyphen2_HDIV_rankscore	0.24824824824824826	0.928
recall	Polyphen2_HDIV_rankscore	0.24924924924924924	0.928
recall	Polyphen2_HDIV_rankscore	0.2502502502502503	0.928
recall	Polyphen2_HDIV_rankscore	0.25125125125125125	0.928
recall	Polyphen2_HDIV_rankscore	0.25225225225225223	0.928
recall	Polyphen2_HDIV_rankscore	0.25325325325325326	0.928
recall	Polyphen2_HDIV_rankscore	0.25425425425425424	0.928
recall	Polyphen2_HDIV_rankscore	0.2552552552552553	0.928
recall	Polyphen2_HDIV_rankscore	0.25625625625625625	0.928
recall	Polyphen2_HDIV_rankscore	0.25725725725725723	0.928
recall	Polyphen2_HDIV_rankscore	0.25825825825825827	0.928
recall	Polyphen2_HDIV_rankscore	0.25925925925925924	0.928
recall	Polyphen2_HDIV_rankscore	0.2602602602602603	0.928
recall	Polyphen2_HDIV_rankscore	0.26126126126126126	0.928
recall	Polyphen2_HDIV_rankscore	0.26226226226226224	0.928
recall	Polyphen2_HDIV_rankscore	0.26326326326326327	0.928
recall	Polyphen2_HDIV_rankscore	0.26426426426426425	0.928
recall	Polyphen2_HDIV_rankscore	0.2652652652652653	0.928
recall	Polyphen2_HDIV_rankscore	0.26626626626626626	0.928
recall	Polyphen2_HDIV_rankscore	0.26726726726726724	0.928
recall	Polyphen2_HDIV_rankscore	0.2682682682682683	0.928
recall	Polyphen2_HDIV_rankscore	0.26926926926926925	0.928
recall	Polyphen2_HDIV_rankscore	0.2702702702702703	0.928
recall	Polyphen2_HDIV_rankscore	0.27127127127127126	0.928
recall	Polyphen2_HDIV_rankscore	0.27227227227227224	0.928
recall	Polyphen2_HDIV_rankscore	0.2732732732732733	0.928
recall	Polyphen2_HDIV_rankscore	0.27427427427427425	0.928
recall	Polyphen2_HDIV_rankscore	0.2752752752752753	0.928
recall	Polyphen2_HDIV_rankscore	0.27627627627627627	0.928
recall	Polyphen2_HDIV_rankscore	0.2772772772772773	0.928
recall	Polyphen2_HDIV_rankscore	0.2782782782782783	0.928
recall	Polyphen2_HDIV_rankscore	0.27927927927927926	0.928
recall	Polyphen2_HDIV_rankscore	0.2802802802802803	0.928
recall	Polyphen2_HDIV_rankscore	0.28128128128128127	0.928
recall	Polyphen2_HDIV_rankscore	0.2822822822822823	0.928
recall	Polyphen2_HDIV_rankscore	0.2832832832832833	0.928
recall	Polyphen2_HDIV_rankscore	0.28428428428428426	0.928
recall	Polyphen2_HDIV_rankscore	0.2852852852852853	0.928
recall	Polyphen2_HDIV_rankscore	0.2862862862862863	0.928
recall	Polyphen2_HDIV_rankscore	0.2872872872872873	0.928
recall	Polyphen2_HDIV_rankscore	0.2882882882882883	0.928
recall	Polyphen2_HDIV_rankscore	0.28928928928928926	0.928
recall	Polyphen2_HDIV_rankscore	0.2902902902902903	0.928
recall	Polyphen2_HDIV_rankscore	0.2912912912912913	0.928
recall	Polyphen2_HDIV_rankscore	0.2922922922922923	0.928
recall	Polyphen2_HDIV_rankscore	0.2932932932932933	0.928
recall	Polyphen2_HDIV_rankscore	0.29429429429429427	0.928
recall	Polyphen2_HDIV_rankscore	0.2952952952952953	0.928
recall	Polyphen2_HDIV_rankscore	0.2962962962962963	0.928
recall	Polyphen2_HDIV_rankscore	0.2972972972972973	0.928
recall	Polyphen2_HDIV_rankscore	0.2982982982982983	0.92
recall	Polyphen2_HDIV_rankscore	0.29929929929929927	0.92
recall	Polyphen2_HDIV_rankscore	0.3003003003003003	0.92
recall	Polyphen2_HDIV_rankscore	0.3013013013013013	0.92
recall	Polyphen2_HDIV_rankscore	0.3023023023023023	0.92
recall	Polyphen2_HDIV_rankscore	0.3033033033033033	0.92
recall	Polyphen2_HDIV_rankscore	0.30430430430430433	0.92
recall	Polyphen2_HDIV_rankscore	0.3053053053053053	0.92
recall	Polyphen2_HDIV_rankscore	0.3063063063063063	0.92
recall	Polyphen2_HDIV_rankscore	0.3073073073073073	0.92
recall	Polyphen2_HDIV_rankscore	0.3083083083083083	0.92
recall	Polyphen2_HDIV_rankscore	0.30930930930930933	0.92
recall	Polyphen2_HDIV_rankscore	0.3103103103103103	0.92
recall	Polyphen2_HDIV_rankscore	0.3113113113113113	0.92
recall	Polyphen2_HDIV_rankscore	0.3123123123123123	0.92
recall	Polyphen2_HDIV_rankscore	0.3133133133133133	0.92
recall	Polyphen2_HDIV_rankscore	0.31431431431431434	0.92
recall	Polyphen2_HDIV_rankscore	0.3153153153153153	0.92
recall	Polyphen2_HDIV_rankscore	0.3163163163163163	0.92
recall	Polyphen2_HDIV_rankscore	0.3173173173173173	0.92
recall	Polyphen2_HDIV_rankscore	0.3183183183183183	0.92
recall	Polyphen2_HDIV_rankscore	0.31931931931931934	0.92
recall	Polyphen2_HDIV_rankscore	0.3203203203203203	0.92
recall	Polyphen2_HDIV_rankscore	0.3213213213213213	0.92
recall	Polyphen2_HDIV_rankscore	0.32232232232232233	0.92
recall	Polyphen2_HDIV_rankscore	0.3233233233233233	0.92
recall	Polyphen2_HDIV_rankscore	0.32432432432432434	0.92
recall	Polyphen2_HDIV_rankscore	0.3253253253253253	0.92
recall	Polyphen2_HDIV_rankscore	0.3263263263263263	0.92
recall	Polyphen2_HDIV_rankscore	0.32732732732732733	0.92
recall	Polyphen2_HDIV_rankscore	0.3283283283283283	0.92
recall	Polyphen2_HDIV_rankscore	0.32932932932932935	0.92
recall	Polyphen2_HDIV_rankscore	0.3303303303303303	0.92
recall	Polyphen2_HDIV_rankscore	0.3313313313313313	0.912
recall	Polyphen2_HDIV_rankscore	0.33233233233233234	0.912
recall	Polyphen2_HDIV_rankscore	0.3333333333333333	0.912
recall	Polyphen2_HDIV_rankscore	0.33433433433433435	0.912
recall	Polyphen2_HDIV_rankscore	0.3353353353353353	0.912
recall	Polyphen2_HDIV_rankscore	0.3363363363363363	0.912
recall	Polyphen2_HDIV_rankscore	0.33733733733733734	0.912
recall	Polyphen2_HDIV_rankscore	0.3383383383383383	0.912
recall	Polyphen2_HDIV_rankscore	0.33933933933933935	0.904
recall	Polyphen2_HDIV_rankscore	0.34034034034034033	0.904
recall	Polyphen2_HDIV_rankscore	0.34134134134134136	0.904
recall	Polyphen2_HDIV_rankscore	0.34234234234234234	0.904
recall	Polyphen2_HDIV_rankscore	0.3433433433433433	0.904
recall	Polyphen2_HDIV_rankscore	0.34434434434434436	0.904
recall	Polyphen2_HDIV_rankscore	0.34534534534534533	0.904
recall	Polyphen2_HDIV_rankscore	0.34634634634634637	0.896
recall	Polyphen2_HDIV_rankscore	0.34734734734734735	0.896
recall	Polyphen2_HDIV_rankscore	0.3483483483483483	0.896
recall	Polyphen2_HDIV_rankscore	0.34934934934934936	0.896
recall	Polyphen2_HDIV_rankscore	0.35035035035035034	0.896
recall	Polyphen2_HDIV_rankscore	0.35135135135135137	0.896
recall	Polyphen2_HDIV_rankscore	0.35235235235235235	0.896
recall	Polyphen2_HDIV_rankscore	0.3533533533533533	0.896
recall	Polyphen2_HDIV_rankscore	0.35435435435435436	0.896
recall	Polyphen2_HDIV_rankscore	0.35535535535535534	0.896
recall	Polyphen2_HDIV_rankscore	0.3563563563563564	0.896
recall	Polyphen2_HDIV_rankscore	0.35735735735735735	0.896
recall	Polyphen2_HDIV_rankscore	0.35835835835835833	0.896
recall	Polyphen2_HDIV_rankscore	0.35935935935935936	0.896
recall	Polyphen2_HDIV_rankscore	0.36036036036036034	0.896
recall	Polyphen2_HDIV_rankscore	0.3613613613613614	0.896
recall	Polyphen2_HDIV_rankscore	0.36236236236236236	0.896
recall	Polyphen2_HDIV_rankscore	0.36336336336336333	0.896
recall	Polyphen2_HDIV_rankscore	0.36436436436436437	0.896
recall	Polyphen2_HDIV_rankscore	0.36536536536536535	0.896
recall	Polyphen2_HDIV_rankscore	0.3663663663663664	0.896
recall	Polyphen2_HDIV_rankscore	0.36736736736736736	0.896
recall	Polyphen2_HDIV_rankscore	0.3683683683683684	0.896
recall	Polyphen2_HDIV_rankscore	0.36936936936936937	0.896
recall	Polyphen2_HDIV_rankscore	0.37037037037037035	0.896
recall	Polyphen2_HDIV_rankscore	0.3713713713713714	0.896
recall	Polyphen2_HDIV_rankscore	0.37237237237237236	0.896
recall	Polyphen2_HDIV_rankscore	0.3733733733733734	0.896
recall	Polyphen2_HDIV_rankscore	0.3743743743743744	0.896
recall	Polyphen2_HDIV_rankscore	0.37537537537537535	0.896
recall	Polyphen2_HDIV_rankscore	0.3763763763763764	0.896
recall	Polyphen2_HDIV_rankscore	0.37737737737737737	0.896
recall	Polyphen2_HDIV_rankscore	0.3783783783783784	0.896
recall	Polyphen2_HDIV_rankscore	0.3793793793793794	0.888
recall	Polyphen2_HDIV_rankscore	0.38038038038038036	0.888
recall	Polyphen2_HDIV_rankscore	0.3813813813813814	0.888
recall	Polyphen2_HDIV_rankscore	0.38238238238238237	0.888
recall	Polyphen2_HDIV_rankscore	0.3833833833833834	0.888
recall	Polyphen2_HDIV_rankscore	0.3843843843843844	0.888
recall	Polyphen2_HDIV_rankscore	0.38538538538538536	0.88
recall	Polyphen2_HDIV_rankscore	0.3863863863863864	0.88
recall	Polyphen2_HDIV_rankscore	0.38738738738738737	0.88
recall	Polyphen2_HDIV_rankscore	0.3883883883883884	0.872
recall	Polyphen2_HDIV_rankscore	0.3893893893893894	0.872
recall	Polyphen2_HDIV_rankscore	0.39039039039039036	0.872
recall	Polyphen2_HDIV_rankscore	0.3913913913913914	0.872
recall	Polyphen2_HDIV_rankscore	0.3923923923923924	0.872
recall	Polyphen2_HDIV_rankscore	0.3933933933933934	0.872
recall	Polyphen2_HDIV_rankscore	0.3943943943943944	0.872
recall	Polyphen2_HDIV_rankscore	0.39539539539539537	0.872
recall	Polyphen2_HDIV_rankscore	0.3963963963963964	0.872
recall	Polyphen2_HDIV_rankscore	0.3973973973973974	0.872
recall	Polyphen2_HDIV_rankscore	0.3983983983983984	0.872
recall	Polyphen2_HDIV_rankscore	0.3993993993993994	0.872
recall	Polyphen2_HDIV_rankscore	0.40040040040040037	0.872
recall	Polyphen2_HDIV_rankscore	0.4014014014014014	0.872
recall	Polyphen2_HDIV_rankscore	0.4024024024024024	0.872
recall	Polyphen2_HDIV_rankscore	0.4034034034034034	0.872
recall	Polyphen2_HDIV_rankscore	0.4044044044044044	0.872
recall	Polyphen2_HDIV_rankscore	0.40540540540540543	0.872
recall	Polyphen2_HDIV_rankscore	0.4064064064064064	0.872
recall	Polyphen2_HDIV_rankscore	0.4074074074074074	0.872
recall	Polyphen2_HDIV_rankscore	0.4084084084084084	0.872
recall	Polyphen2_HDIV_rankscore	0.4094094094094094	0.872
recall	Polyphen2_HDIV_rankscore	0.41041041041041043	0.872
recall	Polyphen2_HDIV_rankscore	0.4114114114114114	0.872
recall	Polyphen2_HDIV_rankscore	0.4124124124124124	0.872
recall	Polyphen2_HDIV_rankscore	0.4134134134134134	0.872
recall	Polyphen2_HDIV_rankscore	0.4144144144144144	0.872
recall	Polyphen2_HDIV_rankscore	0.41541541541541543	0.872
recall	Polyphen2_HDIV_rankscore	0.4164164164164164	0.872
recall	Polyphen2_HDIV_rankscore	0.4174174174174174	0.872
recall	Polyphen2_HDIV_rankscore	0.4184184184184184	0.872
recall	Polyphen2_HDIV_rankscore	0.4194194194194194	0.872
recall	Polyphen2_HDIV_rankscore	0.42042042042042044	0.872
recall	Polyphen2_HDIV_rankscore	0.4214214214214214	0.872
recall	Polyphen2_HDIV_rankscore	0.4224224224224224	0.872
recall	Polyphen2_HDIV_rankscore	0.42342342342342343	0.872
recall	Polyphen2_HDIV_rankscore	0.4244244244244244	0.872
recall	Polyphen2_HDIV_rankscore	0.42542542542542544	0.872
recall	Polyphen2_HDIV_rankscore	0.4264264264264264	0.872
recall	Polyphen2_HDIV_rankscore	0.4274274274274274	0.872
recall	Polyphen2_HDIV_rankscore	0.42842842842842843	0.872
recall	Polyphen2_HDIV_rankscore	0.4294294294294294	0.872
recall	Polyphen2_HDIV_rankscore	0.43043043043043044	0.872
recall	Polyphen2_HDIV_rankscore	0.4314314314314314	0.872
recall	Polyphen2_HDIV_rankscore	0.43243243243243246	0.872
recall	Polyphen2_HDIV_rankscore	0.43343343343343343	0.872
recall	Polyphen2_HDIV_rankscore	0.4344344344344344	0.872
recall	Polyphen2_HDIV_rankscore	0.43543543543543545	0.864
recall	Polyphen2_HDIV_rankscore	0.4364364364364364	0.864
recall	Polyphen2_HDIV_rankscore	0.43743743743743746	0.864
recall	Polyphen2_HDIV_rankscore	0.43843843843843844	0.864
recall	Polyphen2_HDIV_rankscore	0.4394394394394394	0.864
recall	Polyphen2_HDIV_rankscore	0.44044044044044045	0.864
recall	Polyphen2_HDIV_rankscore	0.44144144144144143	0.864
recall	Polyphen2_HDIV_rankscore	0.44244244244244246	0.864
recall	Polyphen2_HDIV_rankscore	0.44344344344344344	0.864
recall	Polyphen2_HDIV_rankscore	0.4444444444444444	0.864
recall	Polyphen2_HDIV_rankscore	0.44544544544544545	0.864
recall	Polyphen2_HDIV_rankscore	0.44644644644644643	0.864
recall	Polyphen2_HDIV_rankscore	0.44744744744744747	0.864
recall	Polyphen2_HDIV_rankscore	0.44844844844844844	0.864
recall	Polyphen2_HDIV_rankscore	0.4494494494494494	0.864
recall	Polyphen2_HDIV_rankscore	0.45045045045045046	0.864
recall	Polyphen2_HDIV_rankscore	0.45145145145145144	0.864
recall	Polyphen2_HDIV_rankscore	0.45245245245245247	0.864
recall	Polyphen2_HDIV_rankscore	0.45345345345345345	0.864
recall	Polyphen2_HDIV_rankscore	0.4544544544544544	0.864
recall	Polyphen2_HDIV_rankscore	0.45545545545545546	0.864
recall	Polyphen2_HDIV_rankscore	0.45645645645645644	0.864
recall	Polyphen2_HDIV_rankscore	0.4574574574574575	0.864
recall	Polyphen2_HDIV_rankscore	0.45845845845845845	0.864
recall	Polyphen2_HDIV_rankscore	0.45945945945945943	0.864
recall	Polyphen2_HDIV_rankscore	0.46046046046046046	0.864
recall	Polyphen2_HDIV_rankscore	0.46146146146146144	0.864
recall	Polyphen2_HDIV_rankscore	0.4624624624624625	0.864
recall	Polyphen2_HDIV_rankscore	0.46346346346346345	0.864
recall	Polyphen2_HDIV_rankscore	0.46446446446446443	0.864
recall	Polyphen2_HDIV_rankscore	0.46546546546546547	0.864
recall	Polyphen2_HDIV_rankscore	0.46646646646646645	0.856
recall	Polyphen2_HDIV_rankscore	0.4674674674674675	0.856
recall	Polyphen2_HDIV_rankscore	0.46846846846846846	0.848
recall	Polyphen2_HDIV_rankscore	0.4694694694694695	0.848
recall	Polyphen2_HDIV_rankscore	0.47047047047047047	0.848
recall	Polyphen2_HDIV_rankscore	0.47147147147147145	0.848
recall	Polyphen2_HDIV_rankscore	0.4724724724724725	0.848
recall	Polyphen2_HDIV_rankscore	0.47347347347347346	0.848
recall	Polyphen2_HDIV_rankscore	0.4744744744744745	0.848
recall	Polyphen2_HDIV_rankscore	0.4754754754754755	0.848
recall	Polyphen2_HDIV_rankscore	0.47647647647647645	0.848
recall	Polyphen2_HDIV_rankscore	0.4774774774774775	0.848
recall	Polyphen2_HDIV_rankscore	0.47847847847847846	0.848
recall	Polyphen2_HDIV_rankscore	0.4794794794794795	0.848
recall	Polyphen2_HDIV_rankscore	0.4804804804804805	0.848
recall	Polyphen2_HDIV_rankscore	0.48148148148148145	0.848
recall	Polyphen2_HDIV_rankscore	0.4824824824824825	0.848
recall	Polyphen2_HDIV_rankscore	0.48348348348348347	0.848
recall	Polyphen2_HDIV_rankscore	0.4844844844844845	0.848
recall	Polyphen2_HDIV_rankscore	0.4854854854854855	0.848
recall	Polyphen2_HDIV_rankscore	0.48648648648648646	0.848
recall	Polyphen2_HDIV_rankscore	0.4874874874874875	0.848
recall	Polyphen2_HDIV_rankscore	0.48848848848848847	0.848
recall	Polyphen2_HDIV_rankscore	0.4894894894894895	0.848
recall	Polyphen2_HDIV_rankscore	0.4904904904904905	0.84
recall	Polyphen2_HDIV_rankscore	0.49149149149149146	0.832
recall	Polyphen2_HDIV_rankscore	0.4924924924924925	0.832
recall	Polyphen2_HDIV_rankscore	0.4934934934934935	0.832
recall	Polyphen2_HDIV_rankscore	0.4944944944944945	0.832
recall	Polyphen2_HDIV_rankscore	0.4954954954954955	0.824
recall	Polyphen2_HDIV_rankscore	0.4964964964964965	0.824
recall	Polyphen2_HDIV_rankscore	0.4974974974974975	0.824
recall	Polyphen2_HDIV_rankscore	0.4984984984984985	0.824
recall	Polyphen2_HDIV_rankscore	0.4994994994994995	0.824
recall	Polyphen2_HDIV_rankscore	0.5005005005005005	0.824
recall	Polyphen2_HDIV_rankscore	0.5015015015015015	0.824
recall	Polyphen2_HDIV_rankscore	0.5025025025025025	0.824
recall	Polyphen2_HDIV_rankscore	0.5035035035035035	0.824
recall	Polyphen2_HDIV_rankscore	0.5045045045045045	0.816
recall	Polyphen2_HDIV_rankscore	0.5055055055055055	0.816
recall	Polyphen2_HDIV_rankscore	0.5065065065065065	0.816
recall	Polyphen2_HDIV_rankscore	0.5075075075075075	0.816
recall	Polyphen2_HDIV_rankscore	0.5085085085085085	0.816
recall	Polyphen2_HDIV_rankscore	0.5095095095095095	0.816
recall	Polyphen2_HDIV_rankscore	0.5105105105105106	0.816
recall	Polyphen2_HDIV_rankscore	0.5115115115115115	0.816
recall	Polyphen2_HDIV_rankscore	0.5125125125125125	0.816
recall	Polyphen2_HDIV_rankscore	0.5135135135135135	0.816
recall	Polyphen2_HDIV_rankscore	0.5145145145145145	0.816
recall	Polyphen2_HDIV_rankscore	0.5155155155155156	0.808
recall	Polyphen2_HDIV_rankscore	0.5165165165165165	0.808
recall	Polyphen2_HDIV_rankscore	0.5175175175175175	0.808
recall	Polyphen2_HDIV_rankscore	0.5185185185185185	0.808
recall	Polyphen2_HDIV_rankscore	0.5195195195195195	0.808
recall	Polyphen2_HDIV_rankscore	0.5205205205205206	0.808
recall	Polyphen2_HDIV_rankscore	0.5215215215215215	0.808
recall	Polyphen2_HDIV_rankscore	0.5225225225225225	0.808
recall	Polyphen2_HDIV_rankscore	0.5235235235235235	0.808
recall	Polyphen2_HDIV_rankscore	0.5245245245245245	0.808
recall	Polyphen2_HDIV_rankscore	0.5255255255255256	0.808
recall	Polyphen2_HDIV_rankscore	0.5265265265265265	0.808
recall	Polyphen2_HDIV_rankscore	0.5275275275275275	0.8
recall	Polyphen2_HDIV_rankscore	0.5285285285285285	0.8
recall	Polyphen2_HDIV_rankscore	0.5295295295295295	0.8
recall	Polyphen2_HDIV_rankscore	0.5305305305305306	0.8
recall	Polyphen2_HDIV_rankscore	0.5315315315315315	0.8
recall	Polyphen2_HDIV_rankscore	0.5325325325325325	0.8
recall	Polyphen2_HDIV_rankscore	0.5335335335335335	0.8
recall	Polyphen2_HDIV_rankscore	0.5345345345345345	0.8
recall	Polyphen2_HDIV_rankscore	0.5355355355355356	0.8
recall	Polyphen2_HDIV_rankscore	0.5365365365365365	0.8
recall	Polyphen2_HDIV_rankscore	0.5375375375375375	0.8
recall	Polyphen2_HDIV_rankscore	0.5385385385385385	0.8
recall	Polyphen2_HDIV_rankscore	0.5395395395395395	0.8
recall	Polyphen2_HDIV_rankscore	0.5405405405405406	0.8
recall	Polyphen2_HDIV_rankscore	0.5415415415415415	0.8
recall	Polyphen2_HDIV_rankscore	0.5425425425425425	0.792
recall	Polyphen2_HDIV_rankscore	0.5435435435435435	0.792
recall	Polyphen2_HDIV_rankscore	0.5445445445445445	0.784
recall	Polyphen2_HDIV_rankscore	0.5455455455455456	0.784
recall	Polyphen2_HDIV_rankscore	0.5465465465465466	0.784
recall	Polyphen2_HDIV_rankscore	0.5475475475475475	0.784
recall	Polyphen2_HDIV_rankscore	0.5485485485485485	0.784
recall	Polyphen2_HDIV_rankscore	0.5495495495495496	0.784
recall	Polyphen2_HDIV_rankscore	0.5505505505505506	0.784
recall	Polyphen2_HDIV_rankscore	0.5515515515515516	0.784
recall	Polyphen2_HDIV_rankscore	0.5525525525525525	0.784
recall	Polyphen2_HDIV_rankscore	0.5535535535535535	0.784
recall	Polyphen2_HDIV_rankscore	0.5545545545545546	0.784
recall	Polyphen2_HDIV_rankscore	0.5555555555555556	0.784
recall	Polyphen2_HDIV_rankscore	0.5565565565565566	0.776
recall	Polyphen2_HDIV_rankscore	0.5575575575575575	0.776
recall	Polyphen2_HDIV_rankscore	0.5585585585585585	0.776
recall	Polyphen2_HDIV_rankscore	0.5595595595595596	0.776
recall	Polyphen2_HDIV_rankscore	0.5605605605605606	0.776
recall	Polyphen2_HDIV_rankscore	0.5615615615615616	0.776
recall	Polyphen2_HDIV_rankscore	0.5625625625625625	0.776
recall	Polyphen2_HDIV_rankscore	0.5635635635635635	0.776
recall	Polyphen2_HDIV_rankscore	0.5645645645645646	0.776
recall	Polyphen2_HDIV_rankscore	0.5655655655655656	0.776
recall	Polyphen2_HDIV_rankscore	0.5665665665665666	0.768
recall	Polyphen2_HDIV_rankscore	0.5675675675675675	0.768
recall	Polyphen2_HDIV_rankscore	0.5685685685685685	0.768
recall	Polyphen2_HDIV_rankscore	0.5695695695695696	0.768
recall	Polyphen2_HDIV_rankscore	0.5705705705705706	0.768
recall	Polyphen2_HDIV_rankscore	0.5715715715715716	0.76
recall	Polyphen2_HDIV_rankscore	0.5725725725725725	0.76
recall	Polyphen2_HDIV_rankscore	0.5735735735735735	0.76
recall	Polyphen2_HDIV_rankscore	0.5745745745745746	0.76
recall	Polyphen2_HDIV_rankscore	0.5755755755755756	0.76
recall	Polyphen2_HDIV_rankscore	0.5765765765765766	0.76
recall	Polyphen2_HDIV_rankscore	0.5775775775775776	0.76
recall	Polyphen2_HDIV_rankscore	0.5785785785785785	0.76
recall	Polyphen2_HDIV_rankscore	0.5795795795795796	0.76
recall	Polyphen2_HDIV_rankscore	0.5805805805805806	0.76
recall	Polyphen2_HDIV_rankscore	0.5815815815815816	0.76
recall	Polyphen2_HDIV_rankscore	0.5825825825825826	0.76
recall	Polyphen2_HDIV_rankscore	0.5835835835835835	0.76
recall	Polyphen2_HDIV_rankscore	0.5845845845845846	0.76
recall	Polyphen2_HDIV_rankscore	0.5855855855855856	0.752
recall	Polyphen2_HDIV_rankscore	0.5865865865865866	0.752
recall	Polyphen2_HDIV_rankscore	0.5875875875875876	0.752
recall	Polyphen2_HDIV_rankscore	0.5885885885885885	0.744
recall	Polyphen2_HDIV_rankscore	0.5895895895895896	0.744
recall	Polyphen2_HDIV_rankscore	0.5905905905905906	0.744
recall	Polyphen2_HDIV_rankscore	0.5915915915915916	0.744
recall	Polyphen2_HDIV_rankscore	0.5925925925925926	0.744
recall	Polyphen2_HDIV_rankscore	0.5935935935935935	0.744
recall	Polyphen2_HDIV_rankscore	0.5945945945945946	0.744
recall	Polyphen2_HDIV_rankscore	0.5955955955955956	0.744
recall	Polyphen2_HDIV_rankscore	0.5965965965965966	0.736
recall	Polyphen2_HDIV_rankscore	0.5975975975975976	0.736
recall	Polyphen2_HDIV_rankscore	0.5985985985985985	0.736
recall	Polyphen2_HDIV_rankscore	0.5995995995995996	0.736
recall	Polyphen2_HDIV_rankscore	0.6006006006006006	0.736
recall	Polyphen2_HDIV_rankscore	0.6016016016016016	0.736
recall	Polyphen2_HDIV_rankscore	0.6026026026026026	0.736
recall	Polyphen2_HDIV_rankscore	0.6036036036036035	0.736
recall	Polyphen2_HDIV_rankscore	0.6046046046046046	0.728
recall	Polyphen2_HDIV_rankscore	0.6056056056056056	0.728
recall	Polyphen2_HDIV_rankscore	0.6066066066066066	0.728
recall	Polyphen2_HDIV_rankscore	0.6076076076076076	0.728
recall	Polyphen2_HDIV_rankscore	0.6086086086086087	0.728
recall	Polyphen2_HDIV_rankscore	0.6096096096096096	0.72
recall	Polyphen2_HDIV_rankscore	0.6106106106106106	0.72
recall	Polyphen2_HDIV_rankscore	0.6116116116116116	0.72
recall	Polyphen2_HDIV_rankscore	0.6126126126126126	0.72
recall	Polyphen2_HDIV_rankscore	0.6136136136136137	0.72
recall	Polyphen2_HDIV_rankscore	0.6146146146146146	0.72
recall	Polyphen2_HDIV_rankscore	0.6156156156156156	0.704
recall	Polyphen2_HDIV_rankscore	0.6166166166166166	0.704
recall	Polyphen2_HDIV_rankscore	0.6176176176176176	0.704
recall	Polyphen2_HDIV_rankscore	0.6186186186186187	0.704
recall	Polyphen2_HDIV_rankscore	0.6196196196196196	0.704
recall	Polyphen2_HDIV_rankscore	0.6206206206206206	0.704
recall	Polyphen2_HDIV_rankscore	0.6216216216216216	0.704
recall	Polyphen2_HDIV_rankscore	0.6226226226226226	0.696
recall	Polyphen2_HDIV_rankscore	0.6236236236236237	0.696
recall	Polyphen2_HDIV_rankscore	0.6246246246246246	0.696
recall	Polyphen2_HDIV_rankscore	0.6256256256256256	0.696
recall	Polyphen2_HDIV_rankscore	0.6266266266266266	0.696
recall	Polyphen2_HDIV_rankscore	0.6276276276276276	0.696
recall	Polyphen2_HDIV_rankscore	0.6286286286286287	0.696
recall	Polyphen2_HDIV_rankscore	0.6296296296296297	0.672
recall	Polyphen2_HDIV_rankscore	0.6306306306306306	0.672
recall	Polyphen2_HDIV_rankscore	0.6316316316316316	0.672
recall	Polyphen2_HDIV_rankscore	0.6326326326326326	0.672
recall	Polyphen2_HDIV_rankscore	0.6336336336336337	0.672
recall	Polyphen2_HDIV_rankscore	0.6346346346346347	0.672
recall	Polyphen2_HDIV_rankscore	0.6356356356356356	0.672
recall	Polyphen2_HDIV_rankscore	0.6366366366366366	0.672
recall	Polyphen2_HDIV_rankscore	0.6376376376376376	0.664
recall	Polyphen2_HDIV_rankscore	0.6386386386386387	0.664
recall	Polyphen2_HDIV_rankscore	0.6396396396396397	0.664
recall	Polyphen2_HDIV_rankscore	0.6406406406406406	0.664
recall	Polyphen2_HDIV_rankscore	0.6416416416416416	0.664
recall	Polyphen2_HDIV_rankscore	0.6426426426426426	0.664
recall	Polyphen2_HDIV_rankscore	0.6436436436436437	0.664
recall	Polyphen2_HDIV_rankscore	0.6446446446446447	0.664
recall	Polyphen2_HDIV_rankscore	0.6456456456456456	0.664
recall	Polyphen2_HDIV_rankscore	0.6466466466466466	0.664
recall	Polyphen2_HDIV_rankscore	0.6476476476476476	0.664
recall	Polyphen2_HDIV_rankscore	0.6486486486486487	0.664
recall	Polyphen2_HDIV_rankscore	0.6496496496496497	0.664
recall	Polyphen2_HDIV_rankscore	0.6506506506506506	0.664
recall	Polyphen2_HDIV_rankscore	0.6516516516516516	0.664
recall	Polyphen2_HDIV_rankscore	0.6526526526526526	0.664
recall	Polyphen2_HDIV_rankscore	0.6536536536536537	0.664
recall	Polyphen2_HDIV_rankscore	0.6546546546546547	0.664
recall	Polyphen2_HDIV_rankscore	0.6556556556556556	0.664
recall	Polyphen2_HDIV_rankscore	0.6566566566566566	0.664
recall	Polyphen2_HDIV_rankscore	0.6576576576576576	0.656
recall	Polyphen2_HDIV_rankscore	0.6586586586586587	0.656
recall	Polyphen2_HDIV_rankscore	0.6596596596596597	0.656
recall	Polyphen2_HDIV_rankscore	0.6606606606606606	0.656
recall	Polyphen2_HDIV_rankscore	0.6616616616616616	0.656
recall	Polyphen2_HDIV_rankscore	0.6626626626626626	0.656
recall	Polyphen2_HDIV_rankscore	0.6636636636636637	0.656
recall	Polyphen2_HDIV_rankscore	0.6646646646646647	0.656
recall	Polyphen2_HDIV_rankscore	0.6656656656656657	0.656
recall	Polyphen2_HDIV_rankscore	0.6666666666666666	0.656
recall	Polyphen2_HDIV_rankscore	0.6676676676676676	0.656
recall	Polyphen2_HDIV_rankscore	0.6686686686686687	0.656
recall	Polyphen2_HDIV_rankscore	0.6696696696696697	0.656
recall	Polyphen2_HDIV_rankscore	0.6706706706706707	0.656
recall	Polyphen2_HDIV_rankscore	0.6716716716716716	0.656
recall	Polyphen2_HDIV_rankscore	0.6726726726726726	0.656
recall	Polyphen2_HDIV_rankscore	0.6736736736736737	0.656
recall	Polyphen2_HDIV_rankscore	0.6746746746746747	0.656
recall	Polyphen2_HDIV_rankscore	0.6756756756756757	0.656
recall	Polyphen2_HDIV_rankscore	0.6766766766766766	0.656
recall	Polyphen2_HDIV_rankscore	0.6776776776776777	0.656
recall	Polyphen2_HDIV_rankscore	0.6786786786786787	0.656
recall	Polyphen2_HDIV_rankscore	0.6796796796796797	0.656
recall	Polyphen2_HDIV_rankscore	0.6806806806806807	0.656
recall	Polyphen2_HDIV_rankscore	0.6816816816816816	0.656
recall	Polyphen2_HDIV_rankscore	0.6826826826826827	0.656
recall	Polyphen2_HDIV_rankscore	0.6836836836836837	0.656
recall	Polyphen2_HDIV_rankscore	0.6846846846846847	0.656
recall	Polyphen2_HDIV_rankscore	0.6856856856856857	0.656
recall	Polyphen2_HDIV_rankscore	0.6866866866866866	0.656
recall	Polyphen2_HDIV_rankscore	0.6876876876876877	0.656
recall	Polyphen2_HDIV_rankscore	0.6886886886886887	0.656
recall	Polyphen2_HDIV_rankscore	0.6896896896896897	0.632
recall	Polyphen2_HDIV_rankscore	0.6906906906906907	0.632
recall	Polyphen2_HDIV_rankscore	0.6916916916916916	0.632
recall	Polyphen2_HDIV_rankscore	0.6926926926926927	0.632
recall	Polyphen2_HDIV_rankscore	0.6936936936936937	0.632
recall	Polyphen2_HDIV_rankscore	0.6946946946946947	0.632
recall	Polyphen2_HDIV_rankscore	0.6956956956956957	0.632
recall	Polyphen2_HDIV_rankscore	0.6966966966966966	0.632
recall	Polyphen2_HDIV_rankscore	0.6976976976976977	0.632
recall	Polyphen2_HDIV_rankscore	0.6986986986986987	0.632
recall	Polyphen2_HDIV_rankscore	0.6996996996996997	0.632
recall	Polyphen2_HDIV_rankscore	0.7007007007007007	0.632
recall	Polyphen2_HDIV_rankscore	0.7017017017017017	0.632
recall	Polyphen2_HDIV_rankscore	0.7027027027027027	0.632
recall	Polyphen2_HDIV_rankscore	0.7037037037037037	0.632
recall	Polyphen2_HDIV_rankscore	0.7047047047047047	0.632
recall	Polyphen2_HDIV_rankscore	0.7057057057057057	0.632
recall	Polyphen2_HDIV_rankscore	0.7067067067067067	0.632
recall	Polyphen2_HDIV_rankscore	0.7077077077077077	0.632
recall	Polyphen2_HDIV_rankscore	0.7087087087087087	0.632
recall	Polyphen2_HDIV_rankscore	0.7097097097097097	0.632
recall	Polyphen2_HDIV_rankscore	0.7107107107107107	0.632
recall	Polyphen2_HDIV_rankscore	0.7117117117117117	0.632
recall	Polyphen2_HDIV_rankscore	0.7127127127127127	0.632
recall	Polyphen2_HDIV_rankscore	0.7137137137137137	0.632
recall	Polyphen2_HDIV_rankscore	0.7147147147147147	0.632
recall	Polyphen2_HDIV_rankscore	0.7157157157157157	0.584
recall	Polyphen2_HDIV_rankscore	0.7167167167167167	0.584
recall	Polyphen2_HDIV_rankscore	0.7177177177177178	0.584
recall	Polyphen2_HDIV_rankscore	0.7187187187187187	0.584
recall	Polyphen2_HDIV_rankscore	0.7197197197197197	0.584
recall	Polyphen2_HDIV_rankscore	0.7207207207207207	0.584
recall	Polyphen2_HDIV_rankscore	0.7217217217217217	0.584
recall	Polyphen2_HDIV_rankscore	0.7227227227227228	0.584
recall	Polyphen2_HDIV_rankscore	0.7237237237237237	0.584
recall	Polyphen2_HDIV_rankscore	0.7247247247247247	0.584
recall	Polyphen2_HDIV_rankscore	0.7257257257257257	0.584
recall	Polyphen2_HDIV_rankscore	0.7267267267267267	0.584
recall	Polyphen2_HDIV_rankscore	0.7277277277277278	0.584
recall	Polyphen2_HDIV_rankscore	0.7287287287287287	0.584
recall	Polyphen2_HDIV_rankscore	0.7297297297297297	0.584
recall	Polyphen2_HDIV_rankscore	0.7307307307307307	0.584
recall	Polyphen2_HDIV_rankscore	0.7317317317317317	0.584
recall	Polyphen2_HDIV_rankscore	0.7327327327327328	0.584
recall	Polyphen2_HDIV_rankscore	0.7337337337337337	0.584
recall	Polyphen2_HDIV_rankscore	0.7347347347347347	0.584
recall	Polyphen2_HDIV_rankscore	0.7357357357357357	0.584
recall	Polyphen2_HDIV_rankscore	0.7367367367367368	0.584
recall	Polyphen2_HDIV_rankscore	0.7377377377377378	0.584
recall	Polyphen2_HDIV_rankscore	0.7387387387387387	0.584
recall	Polyphen2_HDIV_rankscore	0.7397397397397397	0.584
recall	Polyphen2_HDIV_rankscore	0.7407407407407407	0.584
recall	Polyphen2_HDIV_rankscore	0.7417417417417418	0.584
recall	Polyphen2_HDIV_rankscore	0.7427427427427428	0.584
recall	Polyphen2_HDIV_rankscore	0.7437437437437437	0.584
recall	Polyphen2_HDIV_rankscore	0.7447447447447447	0.584
recall	Polyphen2_HDIV_rankscore	0.7457457457457457	0.584
recall	Polyphen2_HDIV_rankscore	0.7467467467467468	0.584
recall	Polyphen2_HDIV_rankscore	0.7477477477477478	0.584
recall	Polyphen2_HDIV_rankscore	0.7487487487487487	0.584
recall	Polyphen2_HDIV_rankscore	0.7497497497497497	0.584
recall	Polyphen2_HDIV_rankscore	0.7507507507507507	0.584
recall	Polyphen2_HDIV_rankscore	0.7517517517517518	0.584
recall	Polyphen2_HDIV_rankscore	0.7527527527527528	0.584
recall	Polyphen2_HDIV_rankscore	0.7537537537537538	0.584
recall	Polyphen2_HDIV_rankscore	0.7547547547547547	0.584
recall	Polyphen2_HDIV_rankscore	0.7557557557557557	0.584
recall	Polyphen2_HDIV_rankscore	0.7567567567567568	0.584
recall	Polyphen2_HDIV_rankscore	0.7577577577577578	0.584
recall	Polyphen2_HDIV_rankscore	0.7587587587587588	0.584
recall	Polyphen2_HDIV_rankscore	0.7597597597597597	0.584
recall	Polyphen2_HDIV_rankscore	0.7607607607607607	0.584
recall	Polyphen2_HDIV_rankscore	0.7617617617617618	0.584
recall	Polyphen2_HDIV_rankscore	0.7627627627627628	0.584
recall	Polyphen2_HDIV_rankscore	0.7637637637637638	0.584
recall	Polyphen2_HDIV_rankscore	0.7647647647647647	0.48
recall	Polyphen2_HDIV_rankscore	0.7657657657657657	0.48
recall	Polyphen2_HDIV_rankscore	0.7667667667667668	0.48
recall	Polyphen2_HDIV_rankscore	0.7677677677677678	0.48
recall	Polyphen2_HDIV_rankscore	0.7687687687687688	0.48
recall	Polyphen2_HDIV_rankscore	0.7697697697697697	0.48
recall	Polyphen2_HDIV_rankscore	0.7707707707707707	0.48
recall	Polyphen2_HDIV_rankscore	0.7717717717717718	0.48
recall	Polyphen2_HDIV_rankscore	0.7727727727727728	0.48
recall	Polyphen2_HDIV_rankscore	0.7737737737737738	0.48
recall	Polyphen2_HDIV_rankscore	0.7747747747747747	0.48
recall	Polyphen2_HDIV_rankscore	0.7757757757757757	0.48
recall	Polyphen2_HDIV_rankscore	0.7767767767767768	0.48
recall	Polyphen2_HDIV_rankscore	0.7777777777777778	0.48
recall	Polyphen2_HDIV_rankscore	0.7787787787787788	0.48
recall	Polyphen2_HDIV_rankscore	0.7797797797797797	0.48
recall	Polyphen2_HDIV_rankscore	0.7807807807807807	0.48
recall	Polyphen2_HDIV_rankscore	0.7817817817817818	0.48
recall	Polyphen2_HDIV_rankscore	0.7827827827827828	0.48
recall	Polyphen2_HDIV_rankscore	0.7837837837837838	0.48
recall	Polyphen2_HDIV_rankscore	0.7847847847847848	0.48
recall	Polyphen2_HDIV_rankscore	0.7857857857857857	0.48
recall	Polyphen2_HDIV_rankscore	0.7867867867867868	0.48
recall	Polyphen2_HDIV_rankscore	0.7877877877877878	0.48
recall	Polyphen2_HDIV_rankscore	0.7887887887887888	0.48
recall	Polyphen2_HDIV_rankscore	0.7897897897897898	0.48
recall	Polyphen2_HDIV_rankscore	0.7907907907907907	0.48
recall	Polyphen2_HDIV_rankscore	0.7917917917917918	0.48
recall	Polyphen2_HDIV_rankscore	0.7927927927927928	0.48
recall	Polyphen2_HDIV_rankscore	0.7937937937937938	0.48
recall	Polyphen2_HDIV_rankscore	0.7947947947947948	0.48
recall	Polyphen2_HDIV_rankscore	0.7957957957957957	0.48
recall	Polyphen2_HDIV_rankscore	0.7967967967967968	0.48
recall	Polyphen2_HDIV_rankscore	0.7977977977977978	0.48
recall	Polyphen2_HDIV_rankscore	0.7987987987987988	0.48
recall	Polyphen2_HDIV_rankscore	0.7997997997997998	0.48
recall	Polyphen2_HDIV_rankscore	0.8008008008008007	0.48
recall	Polyphen2_HDIV_rankscore	0.8018018018018018	0.48
recall	Polyphen2_HDIV_rankscore	0.8028028028028028	0.48
recall	Polyphen2_HDIV_rankscore	0.8038038038038038	0.48
recall	Polyphen2_HDIV_rankscore	0.8048048048048048	0.48
recall	Polyphen2_HDIV_rankscore	0.8058058058058059	0.48
recall	Polyphen2_HDIV_rankscore	0.8068068068068068	0.48
recall	Polyphen2_HDIV_rankscore	0.8078078078078078	0.48
recall	Polyphen2_HDIV_rankscore	0.8088088088088088	0.48
recall	Polyphen2_HDIV_rankscore	0.8098098098098098	0.48
recall	Polyphen2_HDIV_rankscore	0.8108108108108109	0.48
recall	Polyphen2_HDIV_rankscore	0.8118118118118118	0.48
recall	Polyphen2_HDIV_rankscore	0.8128128128128128	0.48
recall	Polyphen2_HDIV_rankscore	0.8138138138138138	0.48
recall	Polyphen2_HDIV_rankscore	0.8148148148148148	0.48
recall	Polyphen2_HDIV_rankscore	0.8158158158158159	0.48
recall	Polyphen2_HDIV_rankscore	0.8168168168168168	0.48
recall	Polyphen2_HDIV_rankscore	0.8178178178178178	0.48
recall	Polyphen2_HDIV_rankscore	0.8188188188188188	0.48
recall	Polyphen2_HDIV_rankscore	0.8198198198198198	0.48
recall	Polyphen2_HDIV_rankscore	0.8208208208208209	0.48
recall	Polyphen2_HDIV_rankscore	0.8218218218218218	0.48
recall	Polyphen2_HDIV_rankscore	0.8228228228228228	0.48
recall	Polyphen2_HDIV_rankscore	0.8238238238238238	0.48
recall	Polyphen2_HDIV_rankscore	0.8248248248248248	0.48
recall	Polyphen2_HDIV_rankscore	0.8258258258258259	0.48
recall	Polyphen2_HDIV_rankscore	0.8268268268268268	0.48
recall	Polyphen2_HDIV_rankscore	0.8278278278278278	0.48
recall	Polyphen2_HDIV_rankscore	0.8288288288288288	0.48
recall	Polyphen2_HDIV_rankscore	0.8298298298298298	0.48
recall	Polyphen2_HDIV_rankscore	0.8308308308308309	0.48
recall	Polyphen2_HDIV_rankscore	0.8318318318318318	0.48
recall	Polyphen2_HDIV_rankscore	0.8328328328328328	0.48
recall	Polyphen2_HDIV_rankscore	0.8338338338338338	0.48
recall	Polyphen2_HDIV_rankscore	0.8348348348348348	0.48
recall	Polyphen2_HDIV_rankscore	0.8358358358358359	0.48
recall	Polyphen2_HDIV_rankscore	0.8368368368368369	0.48
recall	Polyphen2_HDIV_rankscore	0.8378378378378378	0.48
recall	Polyphen2_HDIV_rankscore	0.8388388388388388	0.48
recall	Polyphen2_HDIV_rankscore	0.8398398398398398	0.48
recall	Polyphen2_HDIV_rankscore	0.8408408408408409	0.48
recall	Polyphen2_HDIV_rankscore	0.8418418418418419	0.48
recall	Polyphen2_HDIV_rankscore	0.8428428428428428	0.48
recall	Polyphen2_HDIV_rankscore	0.8438438438438438	0.48
recall	Polyphen2_HDIV_rankscore	0.8448448448448448	0.48
recall	Polyphen2_HDIV_rankscore	0.8458458458458459	0.48
recall	Polyphen2_HDIV_rankscore	0.8468468468468469	0.48
recall	Polyphen2_HDIV_rankscore	0.8478478478478478	0.48
recall	Polyphen2_HDIV_rankscore	0.8488488488488488	0.48
recall	Polyphen2_HDIV_rankscore	0.8498498498498498	0.48
recall	Polyphen2_HDIV_rankscore	0.8508508508508509	0.48
recall	Polyphen2_HDIV_rankscore	0.8518518518518519	0.48
recall	Polyphen2_HDIV_rankscore	0.8528528528528528	0.48
recall	Polyphen2_HDIV_rankscore	0.8538538538538538	0.48
recall	Polyphen2_HDIV_rankscore	0.8548548548548548	0.48
recall	Polyphen2_HDIV_rankscore	0.8558558558558559	0.48
recall	Polyphen2_HDIV_rankscore	0.8568568568568569	0.48
recall	Polyphen2_HDIV_rankscore	0.8578578578578578	0.48
recall	Polyphen2_HDIV_rankscore	0.8588588588588588	0.48
recall	Polyphen2_HDIV_rankscore	0.8598598598598598	0.48
recall	Polyphen2_HDIV_rankscore	0.8608608608608609	0.48
recall	Polyphen2_HDIV_rankscore	0.8618618618618619	0.48
recall	Polyphen2_HDIV_rankscore	0.8628628628628628	0.48
recall	Polyphen2_HDIV_rankscore	0.8638638638638638	0.48
recall	Polyphen2_HDIV_rankscore	0.8648648648648649	0.48
recall	Polyphen2_HDIV_rankscore	0.8658658658658659	0.48
recall	Polyphen2_HDIV_rankscore	0.8668668668668669	0.48
recall	Polyphen2_HDIV_rankscore	0.8678678678678678	0.48
recall	Polyphen2_HDIV_rankscore	0.8688688688688688	0.48
recall	Polyphen2_HDIV_rankscore	0.8698698698698699	0.48
recall	Polyphen2_HDIV_rankscore	0.8708708708708709	0.48
recall	Polyphen2_HDIV_rankscore	0.8718718718718719	0.48
recall	Polyphen2_HDIV_rankscore	0.8728728728728729	0.48
recall	Polyphen2_HDIV_rankscore	0.8738738738738738	0.48
recall	Polyphen2_HDIV_rankscore	0.8748748748748749	0.48
recall	Polyphen2_HDIV_rankscore	0.8758758758758759	0.48
recall	Polyphen2_HDIV_rankscore	0.8768768768768769	0.48
recall	Polyphen2_HDIV_rankscore	0.8778778778778779	0.48
recall	Polyphen2_HDIV_rankscore	0.8788788788788788	0.48
recall	Polyphen2_HDIV_rankscore	0.8798798798798799	0.48
recall	Polyphen2_HDIV_rankscore	0.8808808808808809	0.48
recall	Polyphen2_HDIV_rankscore	0.8818818818818819	0.48
recall	Polyphen2_HDIV_rankscore	0.8828828828828829	0.48
recall	Polyphen2_HDIV_rankscore	0.8838838838838838	0.48
recall	Polyphen2_HDIV_rankscore	0.8848848848848849	0.48
recall	Polyphen2_HDIV_rankscore	0.8858858858858859	0.48
recall	Polyphen2_HDIV_rankscore	0.8868868868868869	0.48
recall	Polyphen2_HDIV_rankscore	0.8878878878878879	0.48
recall	Polyphen2_HDIV_rankscore	0.8888888888888888	0.48
recall	Polyphen2_HDIV_rankscore	0.8898898898898899	0.48
recall	Polyphen2_HDIV_rankscore	0.8908908908908909	0.48
recall	Polyphen2_HDIV_rankscore	0.8918918918918919	0.48
recall	Polyphen2_HDIV_rankscore	0.8928928928928929	0.48
recall	Polyphen2_HDIV_rankscore	0.8938938938938938	0.48
recall	Polyphen2_HDIV_rankscore	0.8948948948948949	0.48
recall	Polyphen2_HDIV_rankscore	0.8958958958958959	0.48
recall	Polyphen2_HDIV_rankscore	0.8968968968968969	0.48
recall	Polyphen2_HDIV_rankscore	0.8978978978978979	0.48
recall	Polyphen2_HDIV_rankscore	0.8988988988988988	0.0
recall	Polyphen2_HDIV_rankscore	0.8998998998998999	0.0
recall	Polyphen2_HDIV_rankscore	0.9009009009009009	0.0
recall	Polyphen2_HDIV_rankscore	0.9019019019019019	0.0
recall	Polyphen2_HDIV_rankscore	0.9029029029029029	0.0
recall	Polyphen2_HDIV_rankscore	0.9039039039039038	0.0
recall	Polyphen2_HDIV_rankscore	0.9049049049049049	0.0
recall	Polyphen2_HDIV_rankscore	0.9059059059059059	0.0
recall	Polyphen2_HDIV_rankscore	0.9069069069069069	0.0
recall	Polyphen2_HDIV_rankscore	0.9079079079079079	0.0
recall	Polyphen2_HDIV_rankscore	0.9089089089089089	0.0
recall	Polyphen2_HDIV_rankscore	0.9099099099099099	0.0
recall	Polyphen2_HDIV_rankscore	0.9109109109109109	0.0
recall	Polyphen2_HDIV_rankscore	0.9119119119119119	0.0
recall	Polyphen2_HDIV_rankscore	0.9129129129129129	0.0
recall	Polyphen2_HDIV_rankscore	0.9139139139139139	0.0
recall	Polyphen2_HDIV_rankscore	0.914914914914915	0.0
recall	Polyphen2_HDIV_rankscore	0.9159159159159159	0.0
recall	Polyphen2_HDIV_rankscore	0.9169169169169169	0.0
recall	Polyphen2_HDIV_rankscore	0.9179179179179179	0.0
recall	Polyphen2_HDIV_rankscore	0.9189189189189189	0.0
recall	Polyphen2_HDIV_rankscore	0.91991991991992	0.0
recall	Polyphen2_HDIV_rankscore	0.9209209209209209	0.0
recall	Polyphen2_HDIV_rankscore	0.9219219219219219	0.0
recall	Polyphen2_HDIV_rankscore	0.9229229229229229	0.0
recall	Polyphen2_HDIV_rankscore	0.9239239239239239	0.0
recall	Polyphen2_HDIV_rankscore	0.924924924924925	0.0
recall	Polyphen2_HDIV_rankscore	0.9259259259259259	0.0
recall	Polyphen2_HDIV_rankscore	0.9269269269269269	0.0
recall	Polyphen2_HDIV_rankscore	0.9279279279279279	0.0
recall	Polyphen2_HDIV_rankscore	0.9289289289289289	0.0
recall	Polyphen2_HDIV_rankscore	0.92992992992993	0.0
recall	Polyphen2_HDIV_rankscore	0.9309309309309309	0.0
recall	Polyphen2_HDIV_rankscore	0.9319319319319319	0.0
recall	Polyphen2_HDIV_rankscore	0.9329329329329329	0.0
recall	Polyphen2_HDIV_rankscore	0.933933933933934	0.0
recall	Polyphen2_HDIV_rankscore	0.934934934934935	0.0
recall	Polyphen2_HDIV_rankscore	0.9359359359359359	0.0
recall	Polyphen2_HDIV_rankscore	0.9369369369369369	0.0
recall	Polyphen2_HDIV_rankscore	0.9379379379379379	0.0
recall	Polyphen2_HDIV_rankscore	0.938938938938939	0.0
recall	Polyphen2_HDIV_rankscore	0.93993993993994	0.0
recall	Polyphen2_HDIV_rankscore	0.9409409409409409	0.0
recall	Polyphen2_HDIV_rankscore	0.9419419419419419	0.0
recall	Polyphen2_HDIV_rankscore	0.9429429429429429	0.0
recall	Polyphen2_HDIV_rankscore	0.943943943943944	0.0
recall	Polyphen2_HDIV_rankscore	0.944944944944945	0.0
recall	Polyphen2_HDIV_rankscore	0.9459459459459459	0.0
recall	Polyphen2_HDIV_rankscore	0.9469469469469469	0.0
recall	Polyphen2_HDIV_rankscore	0.9479479479479479	0.0
recall	Polyphen2_HDIV_rankscore	0.948948948948949	0.0
recall	Polyphen2_HDIV_rankscore	0.94994994994995	0.0
recall	Polyphen2_HDIV_rankscore	0.950950950950951	0.0
recall	Polyphen2_HDIV_rankscore	0.9519519519519519	0.0
recall	Polyphen2_HDIV_rankscore	0.9529529529529529	0.0
recall	Polyphen2_HDIV_rankscore	0.953953953953954	0.0
recall	Polyphen2_HDIV_rankscore	0.954954954954955	0.0
recall	Polyphen2_HDIV_rankscore	0.955955955955956	0.0
recall	Polyphen2_HDIV_rankscore	0.9569569569569569	0.0
recall	Polyphen2_HDIV_rankscore	0.9579579579579579	0.0
recall	Polyphen2_HDIV_rankscore	0.958958958958959	0.0
recall	Polyphen2_HDIV_rankscore	0.95995995995996	0.0
recall	Polyphen2_HDIV_rankscore	0.960960960960961	0.0
recall	Polyphen2_HDIV_rankscore	0.9619619619619619	0.0
recall	Polyphen2_HDIV_rankscore	0.9629629629629629	0.0
recall	Polyphen2_HDIV_rankscore	0.963963963963964	0.0
recall	Polyphen2_HDIV_rankscore	0.964964964964965	0.0
recall	Polyphen2_HDIV_rankscore	0.965965965965966	0.0
recall	Polyphen2_HDIV_rankscore	0.9669669669669669	0.0
recall	Polyphen2_HDIV_rankscore	0.9679679679679679	0.0
recall	Polyphen2_HDIV_rankscore	0.968968968968969	0.0
recall	Polyphen2_HDIV_rankscore	0.96996996996997	0.0
recall	Polyphen2_HDIV_rankscore	0.970970970970971	0.0
recall	Polyphen2_HDIV_rankscore	0.9719719719719719	0.0
recall	Polyphen2_HDIV_rankscore	0.9729729729729729	0.0
recall	Polyphen2_HDIV_rankscore	0.973973973973974	0.0
recall	Polyphen2_HDIV_rankscore	0.974974974974975	0.0
recall	Polyphen2_HDIV_rankscore	0.975975975975976	0.0
recall	Polyphen2_HDIV_rankscore	0.9769769769769769	0.0
recall	Polyphen2_HDIV_rankscore	0.9779779779779779	0.0
recall	Polyphen2_HDIV_rankscore	0.978978978978979	0.0
recall	Polyphen2_HDIV_rankscore	0.97997997997998	0.0
recall	Polyphen2_HDIV_rankscore	0.980980980980981	0.0
recall	Polyphen2_HDIV_rankscore	0.9819819819819819	0.0
recall	Polyphen2_HDIV_rankscore	0.9829829829829829	0.0
recall	Polyphen2_HDIV_rankscore	0.983983983983984	0.0
recall	Polyphen2_HDIV_rankscore	0.984984984984985	0.0
recall	Polyphen2_HDIV_rankscore	0.985985985985986	0.0
recall	Polyphen2_HDIV_rankscore	0.986986986986987	0.0
recall	Polyphen2_HDIV_rankscore	0.9879879879879879	0.0
recall	Polyphen2_HDIV_rankscore	0.988988988988989	0.0
recall	Polyphen2_HDIV_rankscore	0.98998998998999	0.0
recall	Polyphen2_HDIV_rankscore	0.990990990990991	0.0
recall	Polyphen2_HDIV_rankscore	0.991991991991992	0.0
recall	Polyphen2_HDIV_rankscore	0.992992992992993	0.0
recall	Polyphen2_HDIV_rankscore	0.993993993993994	0.0
recall	Polyphen2_HDIV_rankscore	0.994994994994995	0.0
recall	Polyphen2_HDIV_rankscore	0.995995995995996	0.0
recall	Polyphen2_HDIV_rankscore	0.996996996996997	0.0
recall	Polyphen2_HDIV_rankscore	0.997997997997998	0.0
recall	Polyphen2_HDIV_rankscore	0.998998998998999	0.0
[truncated: 108,001 more rows]
