# Supplementary material for: Generalising better: Applying deep learning to integrate deleteriousness prediction scores for whole-exome SNV studies
Source: PLoS One. 2018 Mar 14;13(3):e0192829. doi: 10.1371/journal.pone.0192829 (PMC5851551; doi:10.1371/journal.pone.0192829)
Supplement: S2 File — Multiple additional performance indicators calculated on a range of binary cutoff thresholds. (TGZ) [file pone.0192829.s002.tgz › perftest/ranged/varibench.tsv]

metric	score	thr	value
recall	SIFT_converted_rankscore	0.0	0.9773288093769278
recall	SIFT_converted_rankscore	0.001001001001001001	0.9773288093769278
recall	SIFT_converted_rankscore	0.002002002002002002	0.9773288093769278
recall	SIFT_converted_rankscore	0.003003003003003003	0.9773288093769278
recall	SIFT_converted_rankscore	0.004004004004004004	0.9773288093769278
recall	SIFT_converted_rankscore	0.005005005005005005	0.9773288093769278
recall	SIFT_converted_rankscore	0.006006006006006006	0.9773288093769278
recall	SIFT_converted_rankscore	0.007007007007007007	0.9773288093769278
recall	SIFT_converted_rankscore	0.008008008008008008	0.9773288093769278
recall	SIFT_converted_rankscore	0.009009009009009009	0.9773288093769278
recall	SIFT_converted_rankscore	0.01001001001001001	0.9690006169031462
recall	SIFT_converted_rankscore	0.011011011011011011	0.9690006169031462
recall	SIFT_converted_rankscore	0.012012012012012012	0.9690006169031462
recall	SIFT_converted_rankscore	0.013013013013013013	0.9690006169031462
recall	SIFT_converted_rankscore	0.014014014014014014	0.9690006169031462
recall	SIFT_converted_rankscore	0.015015015015015015	0.9690006169031462
recall	SIFT_converted_rankscore	0.016016016016016016	0.9690006169031462
recall	SIFT_converted_rankscore	0.017017017017017015	0.9690006169031462
recall	SIFT_converted_rankscore	0.018018018018018018	0.9690006169031462
recall	SIFT_converted_rankscore	0.01901901901901902	0.9690006169031462
recall	SIFT_converted_rankscore	0.02002002002002002	0.9686921653300432
recall	SIFT_converted_rankscore	0.02102102102102102	0.9685379395434917
recall	SIFT_converted_rankscore	0.022022022022022022	0.9683837137569402
recall	SIFT_converted_rankscore	0.023023023023023025	0.9679210363972857
recall	SIFT_converted_rankscore	0.024024024024024024	0.9679210363972857
recall	SIFT_converted_rankscore	0.025025025025025023	0.9679210363972857
recall	SIFT_converted_rankscore	0.026026026026026026	0.9676125848241826
recall	SIFT_converted_rankscore	0.02702702702702703	0.9673041332510796
recall	SIFT_converted_rankscore	0.028028028028028028	0.9666872301048736
recall	SIFT_converted_rankscore	0.029029029029029027	0.9666872301048736
recall	SIFT_converted_rankscore	0.03003003003003003	0.966533004318322
recall	SIFT_converted_rankscore	0.031031031031031032	0.9660703269586675
recall	SIFT_converted_rankscore	0.03203203203203203	0.965916101172116
recall	SIFT_converted_rankscore	0.03303303303303303	0.9654534238124615
recall	SIFT_converted_rankscore	0.03403403403403403	0.9652991980259099
recall	SIFT_converted_rankscore	0.035035035035035036	0.9649907464528069
recall	SIFT_converted_rankscore	0.036036036036036036	0.9649907464528069
recall	SIFT_converted_rankscore	0.037037037037037035	0.9645280690931524
recall	SIFT_converted_rankscore	0.03803803803803804	0.9643738433066008
recall	SIFT_converted_rankscore	0.03903903903903904	0.9643738433066008
recall	SIFT_converted_rankscore	0.04004004004004004	0.9640653917334978
recall	SIFT_converted_rankscore	0.04104104104104104	0.9639111659469464
recall	SIFT_converted_rankscore	0.04204204204204204	0.9637569401603948
recall	SIFT_converted_rankscore	0.043043043043043044	0.9636027143738433
recall	SIFT_converted_rankscore	0.044044044044044044	0.9632942628007403
recall	SIFT_converted_rankscore	0.04504504504504504	0.9629858112276373
recall	SIFT_converted_rankscore	0.04604604604604605	0.9629858112276373
recall	SIFT_converted_rankscore	0.04704704704704705	0.9629858112276373
recall	SIFT_converted_rankscore	0.04804804804804805	0.9625231338679827
recall	SIFT_converted_rankscore	0.04904904904904905	0.9625231338679827
recall	SIFT_converted_rankscore	0.050050050050050046	0.9623689080814312
recall	SIFT_converted_rankscore	0.05105105105105105	0.9622146822948797
recall	SIFT_converted_rankscore	0.05205205205205205	0.9622146822948797
recall	SIFT_converted_rankscore	0.05305305305305305	0.9617520049352252
recall	SIFT_converted_rankscore	0.05405405405405406	0.9617520049352252
recall	SIFT_converted_rankscore	0.055055055055055056	0.9615977791486736
recall	SIFT_converted_rankscore	0.056056056056056056	0.9609808760024676
recall	SIFT_converted_rankscore	0.057057057057057055	0.9606724244293646
recall	SIFT_converted_rankscore	0.058058058058058054	0.9603639728562615
recall	SIFT_converted_rankscore	0.05905905905905906	0.9599012954966071
recall	SIFT_converted_rankscore	0.06006006006006006	0.959592843923504
recall	SIFT_converted_rankscore	0.06106106106106106	0.9591301665638495
recall	SIFT_converted_rankscore	0.062062062062062065	0.9588217149907464
recall	SIFT_converted_rankscore	0.06306306306306306	0.9588217149907464
recall	SIFT_converted_rankscore	0.06406406406406406	0.9588217149907464
recall	SIFT_converted_rankscore	0.06506506506506507	0.9585132634176434
recall	SIFT_converted_rankscore	0.06606606606606606	0.9585132634176434
recall	SIFT_converted_rankscore	0.06706706706706707	0.9582048118445404
recall	SIFT_converted_rankscore	0.06806806806806806	0.9575879086983343
recall	SIFT_converted_rankscore	0.06906906906906907	0.9574336829117829
recall	SIFT_converted_rankscore	0.07007007007007007	0.9572794571252313
recall	SIFT_converted_rankscore	0.07107107107107107	0.9569710055521283
recall	SIFT_converted_rankscore	0.07207207207207207	0.9568167797655768
recall	SIFT_converted_rankscore	0.07307307307307308	0.9568167797655768
recall	SIFT_converted_rankscore	0.07407407407407407	0.9566625539790253
recall	SIFT_converted_rankscore	0.07507507507507508	0.9565083281924738
recall	SIFT_converted_rankscore	0.07607607607607608	0.9561998766193708
recall	SIFT_converted_rankscore	0.07707707707707707	0.9561998766193708
recall	SIFT_converted_rankscore	0.07807807807807808	0.9552745219000617
recall	SIFT_converted_rankscore	0.07907907907907907	0.9548118445404071
recall	SIFT_converted_rankscore	0.08008008008008008	0.9546576187538557
recall	SIFT_converted_rankscore	0.08108108108108109	0.9541949413942011
recall	SIFT_converted_rankscore	0.08208208208208208	0.9540407156076496
recall	SIFT_converted_rankscore	0.08308308308308308	0.9538864898210981
recall	SIFT_converted_rankscore	0.08408408408408408	0.9537322640345466
recall	SIFT_converted_rankscore	0.08508508508508508	0.953578038247995
recall	SIFT_converted_rankscore	0.08608608608608609	0.9534238124614436
recall	SIFT_converted_rankscore	0.08708708708708708	0.9531153608883405
recall	SIFT_converted_rankscore	0.08808808808808809	0.952652683528686
recall	SIFT_converted_rankscore	0.0890890890890891	0.9523442319555829
recall	SIFT_converted_rankscore	0.09009009009009009	0.9517273288093769
recall	SIFT_converted_rankscore	0.09109109109109109	0.9511104256631708
recall	SIFT_converted_rankscore	0.0920920920920921	0.9509561998766194
recall	SIFT_converted_rankscore	0.09309309309309309	0.9506477483035164
recall	SIFT_converted_rankscore	0.0940940940940941	0.9504935225169648
recall	SIFT_converted_rankscore	0.09509509509509509	0.9503392967304133
recall	SIFT_converted_rankscore	0.0960960960960961	0.9503392967304133
recall	SIFT_converted_rankscore	0.0970970970970971	0.9503392967304133
recall	SIFT_converted_rankscore	0.0980980980980981	0.9498766193707588
recall	SIFT_converted_rankscore	0.0990990990990991	0.9495681677976557
recall	SIFT_converted_rankscore	0.10010010010010009	0.9495681677976557
recall	SIFT_converted_rankscore	0.1011011011011011	0.9491054904380012
recall	SIFT_converted_rankscore	0.1021021021021021	0.9487970388648982
recall	SIFT_converted_rankscore	0.1031031031031031	0.9487970388648982
recall	SIFT_converted_rankscore	0.1041041041041041	0.9487970388648982
recall	SIFT_converted_rankscore	0.10510510510510511	0.9484885872917952
recall	SIFT_converted_rankscore	0.1061061061061061	0.9481801357186922
recall	SIFT_converted_rankscore	0.10710710710710711	0.9480259099321406
recall	SIFT_converted_rankscore	0.10810810810810811	0.9475632325724861
recall	SIFT_converted_rankscore	0.1091091091091091	0.9471005552128315
recall	SIFT_converted_rankscore	0.11011011011011011	0.9469463294262801
recall	SIFT_converted_rankscore	0.1111111111111111	0.9466378778531771
recall	SIFT_converted_rankscore	0.11211211211211211	0.9466378778531771
recall	SIFT_converted_rankscore	0.11311311311311312	0.946329426280074
recall	SIFT_converted_rankscore	0.11411411411411411	0.9461752004935226
recall	SIFT_converted_rankscore	0.11511511511511512	0.945404071560765
recall	SIFT_converted_rankscore	0.11611611611611611	0.9452498457742134
recall	SIFT_converted_rankscore	0.11711711711711711	0.9450956199876619
recall	SIFT_converted_rankscore	0.11811811811811812	0.9450956199876619
recall	SIFT_converted_rankscore	0.11911911911911911	0.9449413942011105
recall	SIFT_converted_rankscore	0.12012012012012012	0.9444787168414559
recall	SIFT_converted_rankscore	0.12112112112112113	0.9441702652683529
recall	SIFT_converted_rankscore	0.12212212212212212	0.9437075879086984
recall	SIFT_converted_rankscore	0.12312312312312312	0.9433991363355954
recall	SIFT_converted_rankscore	0.12412412412412413	0.9432449105490438
recall	SIFT_converted_rankscore	0.12512512512512514	0.9430906847624922
recall	SIFT_converted_rankscore	0.12612612612612611	0.9429364589759408
recall	SIFT_converted_rankscore	0.12712712712712712	0.9427822331893893
recall	SIFT_converted_rankscore	0.12812812812812813	0.9427822331893893
recall	SIFT_converted_rankscore	0.12912912912912913	0.9418568784700801
recall	SIFT_converted_rankscore	0.13013013013013014	0.9417026526835287
recall	SIFT_converted_rankscore	0.13113113113113112	0.9415484268969772
recall	SIFT_converted_rankscore	0.13213213213213212	0.9409315237507712
recall	SIFT_converted_rankscore	0.13313313313313313	0.9407772979642196
recall	SIFT_converted_rankscore	0.13413413413413414	0.9407772979642196
recall	SIFT_converted_rankscore	0.13513513513513514	0.9404688463911166
recall	SIFT_converted_rankscore	0.13613613613613612	0.9400061690314621
recall	SIFT_converted_rankscore	0.13713713713713713	0.9395434916718075
recall	SIFT_converted_rankscore	0.13813813813813813	0.9393892658852561
recall	SIFT_converted_rankscore	0.13913913913913914	0.939080814312153
recall	SIFT_converted_rankscore	0.14014014014014015	0.939080814312153
recall	SIFT_converted_rankscore	0.14114114114114115	0.9389265885256015
recall	SIFT_converted_rankscore	0.14214214214214213	0.93877236273905
recall	SIFT_converted_rankscore	0.14314314314314314	0.9383096853793954
recall	SIFT_converted_rankscore	0.14414414414414414	0.938155459592844
recall	SIFT_converted_rankscore	0.14514514514514515	0.9375385564466379
recall	SIFT_converted_rankscore	0.14614614614614616	0.9375385564466379
recall	SIFT_converted_rankscore	0.14714714714714713	0.9373843306600864
recall	SIFT_converted_rankscore	0.14814814814814814	0.9372301048735349
recall	SIFT_converted_rankscore	0.14914914914914915	0.9369216533004319
recall	SIFT_converted_rankscore	0.15015015015015015	0.9366132017273288
recall	SIFT_converted_rankscore	0.15115115115115116	0.9364589759407773
recall	SIFT_converted_rankscore	0.15215215215215216	0.9363047501542258
recall	SIFT_converted_rankscore	0.15315315315315314	0.9361505243676743
recall	SIFT_converted_rankscore	0.15415415415415415	0.9359962985811228
recall	SIFT_converted_rankscore	0.15515515515515516	0.9356878470080198
recall	SIFT_converted_rankscore	0.15615615615615616	0.9355336212214682
recall	SIFT_converted_rankscore	0.15715715715715717	0.9352251696483652
recall	SIFT_converted_rankscore	0.15815815815815815	0.9347624922887107
recall	SIFT_converted_rankscore	0.15915915915915915	0.9346082665021591
recall	SIFT_converted_rankscore	0.16016016016016016	0.9344540407156077
recall	SIFT_converted_rankscore	0.16116116116116116	0.9344540407156077
recall	SIFT_converted_rankscore	0.16216216216216217	0.9342998149290561
recall	SIFT_converted_rankscore	0.16316316316316315	0.9339913633559531
recall	SIFT_converted_rankscore	0.16416416416416416	0.9336829117828501
recall	SIFT_converted_rankscore	0.16516516516516516	0.933066008636644
recall	SIFT_converted_rankscore	0.16616616616616617	0.9329117828500926
recall	SIFT_converted_rankscore	0.16716716716716717	0.9326033312769895
recall	SIFT_converted_rankscore	0.16816816816816815	0.9322948797038865
recall	SIFT_converted_rankscore	0.16916916916916916	0.932140653917335
recall	SIFT_converted_rankscore	0.17017017017017017	0.9318322023442319
recall	SIFT_converted_rankscore	0.17117117117117117	0.9312152991980259
recall	SIFT_converted_rankscore	0.17217217217217218	0.9309068476249229
recall	SIFT_converted_rankscore	0.17317317317317318	0.9304441702652684
recall	SIFT_converted_rankscore	0.17417417417417416	0.9299814929056138
recall	SIFT_converted_rankscore	0.17517517517517517	0.9295188155459593
recall	SIFT_converted_rankscore	0.17617617617617617	0.9295188155459593
recall	SIFT_converted_rankscore	0.17717717717717718	0.9292103639728563
recall	SIFT_converted_rankscore	0.1781781781781782	0.9289019123997533
recall	SIFT_converted_rankscore	0.17917917917917917	0.9289019123997533
recall	SIFT_converted_rankscore	0.18018018018018017	0.9282850092535472
recall	SIFT_converted_rankscore	0.18118118118118118	0.9279765576804442
recall	SIFT_converted_rankscore	0.18218218218218218	0.9272054287476866
recall	SIFT_converted_rankscore	0.1831831831831832	0.9268969771745836
recall	SIFT_converted_rankscore	0.1841841841841842	0.9268969771745836
recall	SIFT_converted_rankscore	0.18518518518518517	0.9268969771745836
recall	SIFT_converted_rankscore	0.18618618618618618	0.9265885256014805
recall	SIFT_converted_rankscore	0.1871871871871872	0.9262800740283775
recall	SIFT_converted_rankscore	0.1881881881881882	0.9256631708821715
recall	SIFT_converted_rankscore	0.1891891891891892	0.92550894509562
recall	SIFT_converted_rankscore	0.19019019019019018	0.925200493522517
recall	SIFT_converted_rankscore	0.19119119119119118	0.924892041949414
recall	SIFT_converted_rankscore	0.1921921921921922	0.9242751388032079
recall	SIFT_converted_rankscore	0.1931931931931932	0.9238124614435533
recall	SIFT_converted_rankscore	0.1941941941941942	0.9233497840838988
recall	SIFT_converted_rankscore	0.19519519519519518	0.9231955582973473
recall	SIFT_converted_rankscore	0.1961961961961962	0.9228871067242443
recall	SIFT_converted_rankscore	0.1971971971971972	0.9227328809376928
recall	SIFT_converted_rankscore	0.1981981981981982	0.9225786551511412
recall	SIFT_converted_rankscore	0.1991991991991992	0.9221159777914867
recall	SIFT_converted_rankscore	0.20020020020020018	0.9216533004318322
recall	SIFT_converted_rankscore	0.2012012012012012	0.9214990746452807
recall	SIFT_converted_rankscore	0.2022022022022022	0.9207279457125231
recall	SIFT_converted_rankscore	0.2032032032032032	0.9205737199259716
recall	SIFT_converted_rankscore	0.2042042042042042	0.9202652683528686
recall	SIFT_converted_rankscore	0.20520520520520522	0.9196483652066626
recall	SIFT_converted_rankscore	0.2062062062062062	0.919494139420111
recall	SIFT_converted_rankscore	0.2072072072072072	0.9193399136335595
recall	SIFT_converted_rankscore	0.2082082082082082	0.919185687847008
recall	SIFT_converted_rankscore	0.2092092092092092	0.9187230104873535
recall	SIFT_converted_rankscore	0.21021021021021022	0.9184145589142505
recall	SIFT_converted_rankscore	0.2112112112112112	0.9181061073411474
recall	SIFT_converted_rankscore	0.2122122122122122	0.917951881554596
recall	SIFT_converted_rankscore	0.2132132132132132	0.917643429981493
recall	SIFT_converted_rankscore	0.21421421421421422	0.9174892041949414
recall	SIFT_converted_rankscore	0.21521521521521522	0.9165638494756323
recall	SIFT_converted_rankscore	0.21621621621621623	0.9165638494756323
recall	SIFT_converted_rankscore	0.2172172172172172	0.9156384947563233
recall	SIFT_converted_rankscore	0.2182182182182182	0.9150215916101172
recall	SIFT_converted_rankscore	0.21921921921921922	0.9150215916101172
recall	SIFT_converted_rankscore	0.22022022022022023	0.9145589142504627
recall	SIFT_converted_rankscore	0.22122122122122123	0.9139420111042567
recall	SIFT_converted_rankscore	0.2222222222222222	0.9139420111042567
recall	SIFT_converted_rankscore	0.22322322322322322	0.9133251079580506
recall	SIFT_converted_rankscore	0.22422422422422422	0.9130166563849476
recall	SIFT_converted_rankscore	0.22522522522522523	0.9127082048118446
recall	SIFT_converted_rankscore	0.22622622622622623	0.91224552745219
recall	SIFT_converted_rankscore	0.2272272272272272	0.9111659469463295
recall	SIFT_converted_rankscore	0.22822822822822822	0.9110117211597779
recall	SIFT_converted_rankscore	0.22922922922922923	0.9107032695866749
recall	SIFT_converted_rankscore	0.23023023023023023	0.9105490438001234
recall	SIFT_converted_rankscore	0.23123123123123124	0.9103948180135719
recall	SIFT_converted_rankscore	0.23223223223223222	0.9096236890808143
recall	SIFT_converted_rankscore	0.23323323323323322	0.9094694632942628
recall	SIFT_converted_rankscore	0.23423423423423423	0.9083898827884023
recall	SIFT_converted_rankscore	0.23523523523523523	0.9080814312152992
recall	SIFT_converted_rankscore	0.23623623623623624	0.9079272054287477
recall	SIFT_converted_rankscore	0.23723723723723725	0.9076187538556446
recall	SIFT_converted_rankscore	0.23823823823823823	0.9074645280690932
recall	SIFT_converted_rankscore	0.23923923923923923	0.9070018507094386
recall	SIFT_converted_rankscore	0.24024024024024024	0.9066933991363356
recall	SIFT_converted_rankscore	0.24124124124124124	0.9062307217766811
recall	SIFT_converted_rankscore	0.24224224224224225	0.905613818630475
recall	SIFT_converted_rankscore	0.24324324324324323	0.9048426896977174
recall	SIFT_converted_rankscore	0.24424424424424424	0.904380012338063
recall	SIFT_converted_rankscore	0.24524524524524524	0.9042257865515114
recall	SIFT_converted_rankscore	0.24624624624624625	0.9039173349784084
recall	SIFT_converted_rankscore	0.24724724724724725	0.9031462060456509
recall	SIFT_converted_rankscore	0.24824824824824826	0.9025293028994448
recall	SIFT_converted_rankscore	0.24924924924924924	0.9020666255397902
recall	SIFT_converted_rankscore	0.2502502502502503	0.9019123997532388
recall	SIFT_converted_rankscore	0.25125125125125125	0.9014497223935842
recall	SIFT_converted_rankscore	0.25225225225225223	0.9009870450339297
recall	SIFT_converted_rankscore	0.25325325325325326	0.9009870450339297
recall	SIFT_converted_rankscore	0.25425425425425424	0.9000616903146206
recall	SIFT_converted_rankscore	0.2552552552552553	0.899599012954966
recall	SIFT_converted_rankscore	0.25625625625625625	0.899599012954966
recall	SIFT_converted_rankscore	0.25725725725725723	0.89898210980876
recall	SIFT_converted_rankscore	0.25825825825825827	0.898673658235657
recall	SIFT_converted_rankscore	0.25925925925925924	0.8982109808760025
recall	SIFT_converted_rankscore	0.2602602602602603	0.8975940777297964
recall	SIFT_converted_rankscore	0.26126126126126126	0.8969771745835904
recall	SIFT_converted_rankscore	0.26226226226226224	0.8968229487970388
recall	SIFT_converted_rankscore	0.26326326326326327	0.8965144972239358
recall	SIFT_converted_rankscore	0.26426426426426425	0.8960518198642813
recall	SIFT_converted_rankscore	0.2652652652652653	0.8958975940777298
recall	SIFT_converted_rankscore	0.26626626626626626	0.8954349167180753
recall	SIFT_converted_rankscore	0.26726726726726724	0.8949722393584207
recall	SIFT_converted_rankscore	0.2682682682682683	0.8946637877853177
recall	SIFT_converted_rankscore	0.26926926926926925	0.8946637877853177
recall	SIFT_converted_rankscore	0.2702702702702703	0.8940468846391116
recall	SIFT_converted_rankscore	0.27127127127127126	0.8937384330660086
recall	SIFT_converted_rankscore	0.27227227227227224	0.8932757557063541
recall	SIFT_converted_rankscore	0.2732732732732733	0.8925046267735965
recall	SIFT_converted_rankscore	0.27427427427427425	0.891425046267736
recall	SIFT_converted_rankscore	0.2752752752752753	0.8908081431215299
recall	SIFT_converted_rankscore	0.27627627627627627	0.8908081431215299
recall	SIFT_converted_rankscore	0.2772772772772773	0.8908081431215299
recall	SIFT_converted_rankscore	0.2782782782782783	0.8904996915484269
recall	SIFT_converted_rankscore	0.27927927927927926	0.8897285626156693
recall	SIFT_converted_rankscore	0.2802802802802803	0.8889574336829118
recall	SIFT_converted_rankscore	0.28128128128128127	0.8878778531770513
recall	SIFT_converted_rankscore	0.2822822822822823	0.8878778531770513
recall	SIFT_converted_rankscore	0.2832832832832833	0.8875694016039481
recall	SIFT_converted_rankscore	0.28428428428428426	0.8872609500308452
recall	SIFT_converted_rankscore	0.2852852852852853	0.8866440468846392
recall	SIFT_converted_rankscore	0.2862862862862863	0.8857186921653301
recall	SIFT_converted_rankscore	0.2872872872872873	0.8857186921653301
recall	SIFT_converted_rankscore	0.2882882882882883	0.884793337446021
recall	SIFT_converted_rankscore	0.28928928928928926	0.884176434299815
recall	SIFT_converted_rankscore	0.2902902902902903	0.8837137569401604
recall	SIFT_converted_rankscore	0.2912912912912913	0.8827884022208513
recall	SIFT_converted_rankscore	0.2922922922922923	0.8827884022208513
recall	SIFT_converted_rankscore	0.2932932932932933	0.8820172732880938
recall	SIFT_converted_rankscore	0.29429429429429427	0.8814003701418878
recall	SIFT_converted_rankscore	0.2952952952952953	0.8801665638494757
recall	SIFT_converted_rankscore	0.2962962962962963	0.8801665638494757
recall	SIFT_converted_rankscore	0.2972972972972973	0.878778531770512
recall	SIFT_converted_rankscore	0.2982982982982983	0.878470080197409
recall	SIFT_converted_rankscore	0.29929929929929927	0.8780074028377545
recall	SIFT_converted_rankscore	0.3003003003003003	0.8780074028377545
recall	SIFT_converted_rankscore	0.3013013013013013	0.8775447254780999
recall	SIFT_converted_rankscore	0.3023023023023023	0.8767735965453424
recall	SIFT_converted_rankscore	0.3033033033033033	0.8767735965453424
recall	SIFT_converted_rankscore	0.30430430430430433	0.8761566933991364
recall	SIFT_converted_rankscore	0.3053053053053053	0.8756940160394818
recall	SIFT_converted_rankscore	0.3063063063063063	0.8749228871067243
recall	SIFT_converted_rankscore	0.3073073073073073	0.8749228871067243
recall	SIFT_converted_rankscore	0.3083083083083083	0.8741517581739667
recall	SIFT_converted_rankscore	0.30930930930930933	0.8735348550277606
recall	SIFT_converted_rankscore	0.3103103103103103	0.8735348550277606
recall	SIFT_converted_rankscore	0.3113113113113113	0.8733806292412092
recall	SIFT_converted_rankscore	0.3123123123123123	0.8724552745219001
recall	SIFT_converted_rankscore	0.3133133133133133	0.8724552745219001
recall	SIFT_converted_rankscore	0.31431431431431434	0.871838371375694
recall	SIFT_converted_rankscore	0.3153153153153153	0.8704503392967304
recall	SIFT_converted_rankscore	0.3163163163163163	0.8704503392967304
recall	SIFT_converted_rankscore	0.3173173173173173	0.8696792103639729
recall	SIFT_converted_rankscore	0.3183183183183183	0.8685996298581122
recall	SIFT_converted_rankscore	0.31931931931931934	0.8685996298581122
recall	SIFT_converted_rankscore	0.3203203203203203	0.8673658235657001
recall	SIFT_converted_rankscore	0.3213213213213213	0.8669031462060457
recall	SIFT_converted_rankscore	0.32232232232232233	0.8669031462060457
recall	SIFT_converted_rankscore	0.3233233233233233	0.8659777914867366
recall	SIFT_converted_rankscore	0.32432432432432434	0.8650524367674275
recall	SIFT_converted_rankscore	0.3253253253253253	0.8650524367674275
recall	SIFT_converted_rankscore	0.3263263263263263	0.8641270820481185
recall	SIFT_converted_rankscore	0.32732732732732733	0.8630475015422578
recall	SIFT_converted_rankscore	0.3283283283283283	0.8630475015422578
recall	SIFT_converted_rankscore	0.32932932932932935	0.8624305983960519
recall	SIFT_converted_rankscore	0.3303303303303303	0.8624305983960519
recall	SIFT_converted_rankscore	0.3313313313313313	0.8618136952498457
recall	SIFT_converted_rankscore	0.33233233233233234	0.8608883405305368
recall	SIFT_converted_rankscore	0.3333333333333333	0.8608883405305368
recall	SIFT_converted_rankscore	0.33433433433433435	0.8607341147439852
recall	SIFT_converted_rankscore	0.3353353353353353	0.8607341147439852
recall	SIFT_converted_rankscore	0.3363363363363363	0.8599629858112277
recall	SIFT_converted_rankscore	0.33733733733733734	0.858266502159161
recall	SIFT_converted_rankscore	0.3383383383383383	0.858266502159161
recall	SIFT_converted_rankscore	0.33933933933933935	0.8578038247995065
recall	SIFT_converted_rankscore	0.34034034034034033	0.8578038247995065
recall	SIFT_converted_rankscore	0.34134134134134136	0.8570326958667489
recall	SIFT_converted_rankscore	0.34234234234234234	0.8554904380012338
recall	SIFT_converted_rankscore	0.3433433433433433	0.8554904380012338
recall	SIFT_converted_rankscore	0.34434434434434436	0.8537939543491672
recall	SIFT_converted_rankscore	0.34534534534534533	0.8537939543491672
recall	SIFT_converted_rankscore	0.34634634634634637	0.8527143738433066
recall	SIFT_converted_rankscore	0.34734734734734735	0.8527143738433066
recall	SIFT_converted_rankscore	0.3483483483483483	0.8517890191239975
recall	SIFT_converted_rankscore	0.34934934934934936	0.8517890191239975
recall	SIFT_converted_rankscore	0.35035035035035034	0.850709438618137
recall	SIFT_converted_rankscore	0.35135135135135137	0.8494756323257249
recall	SIFT_converted_rankscore	0.35235235235235235	0.8494756323257249
recall	SIFT_converted_rankscore	0.3533533533533533	0.8485502776064158
recall	SIFT_converted_rankscore	0.35435435435435436	0.8485502776064158
recall	SIFT_converted_rankscore	0.35535535535535534	0.8479333744602098
recall	SIFT_converted_rankscore	0.3563563563563564	0.8479333744602098
recall	SIFT_converted_rankscore	0.35735735735735735	0.8466995681677977
recall	SIFT_converted_rankscore	0.35835835835835833	0.8466995681677977
recall	SIFT_converted_rankscore	0.35935935935935936	0.845619987661937
recall	SIFT_converted_rankscore	0.36036036036036034	0.845619987661937
recall	SIFT_converted_rankscore	0.3613613613613614	0.845003084515731
recall	SIFT_converted_rankscore	0.36236236236236236	0.845003084515731
recall	SIFT_converted_rankscore	0.36336336336336333	0.8433066008636644
recall	SIFT_converted_rankscore	0.36436436436436437	0.8433066008636644
recall	SIFT_converted_rankscore	0.36536536536536535	0.8425354719309068
recall	SIFT_converted_rankscore	0.3663663663663664	0.8425354719309068
recall	SIFT_converted_rankscore	0.36736736736736736	0.8411474398519433
recall	SIFT_converted_rankscore	0.3683683683683684	0.8411474398519433
recall	SIFT_converted_rankscore	0.36936936936936937	0.8405305367057372
recall	SIFT_converted_rankscore	0.37037037037037035	0.8405305367057372
recall	SIFT_converted_rankscore	0.3713713713713714	0.8392967304133251
recall	SIFT_converted_rankscore	0.37237237237237236	0.8392967304133251
recall	SIFT_converted_rankscore	0.3733733733733734	0.8376002467612584
recall	SIFT_converted_rankscore	0.3743743743743744	0.8376002467612584
recall	SIFT_converted_rankscore	0.37537537537537535	0.8359037631091919
recall	SIFT_converted_rankscore	0.3763763763763764	0.8359037631091919
recall	SIFT_converted_rankscore	0.37737737737737737	0.8342072794571253
recall	SIFT_converted_rankscore	0.3783783783783784	0.8342072794571253
recall	SIFT_converted_rankscore	0.3793793793793794	0.832356570018507
recall	SIFT_converted_rankscore	0.38038038038038036	0.832356570018507
recall	SIFT_converted_rankscore	0.3813813813813814	0.8312769895126465
recall	SIFT_converted_rankscore	0.38238238238238237	0.8312769895126465
recall	SIFT_converted_rankscore	0.3833833833833834	0.8312769895126465
recall	SIFT_converted_rankscore	0.3843843843843844	0.829888957433683
recall	SIFT_converted_rankscore	0.38538538538538536	0.829888957433683
recall	SIFT_converted_rankscore	0.3863863863863864	0.8288093769278223
recall	SIFT_converted_rankscore	0.38738738738738737	0.8288093769278223
recall	SIFT_converted_rankscore	0.3883883883883884	0.8271128932757557
recall	SIFT_converted_rankscore	0.3893893893893894	0.8271128932757557
recall	SIFT_converted_rankscore	0.39039039039039036	0.8271128932757557
recall	SIFT_converted_rankscore	0.3913913913913914	0.8257248611967921
recall	SIFT_converted_rankscore	0.3923923923923924	0.8257248611967921
recall	SIFT_converted_rankscore	0.3933933933933934	0.82449105490438
recall	SIFT_converted_rankscore	0.3943943943943944	0.82449105490438
recall	SIFT_converted_rankscore	0.39539539539539537	0.8235657001850709
recall	SIFT_converted_rankscore	0.3963963963963964	0.8235657001850709
recall	SIFT_converted_rankscore	0.3973973973973974	0.8235657001850709
recall	SIFT_converted_rankscore	0.3983983983983984	0.8215607649599013
recall	SIFT_converted_rankscore	0.3993993993993994	0.8215607649599013
recall	SIFT_converted_rankscore	0.40040040040040037	0.8201727328809377
recall	SIFT_converted_rankscore	0.4014014014014014	0.8201727328809377
recall	SIFT_converted_rankscore	0.4024024024024024	0.8201727328809377
recall	SIFT_converted_rankscore	0.4034034034034034	0.8195558297347316
recall	SIFT_converted_rankscore	0.4044044044044044	0.8195558297347316
recall	SIFT_converted_rankscore	0.40540540540540543	0.817550894509562
recall	SIFT_converted_rankscore	0.4064064064064064	0.817550894509562
recall	SIFT_converted_rankscore	0.4074074074074074	0.817550894509562
recall	SIFT_converted_rankscore	0.4084084084084084	0.8161628624305984
recall	SIFT_converted_rankscore	0.4094094094094094	0.8161628624305984
recall	SIFT_converted_rankscore	0.41041041041041043	0.8161628624305984
recall	SIFT_converted_rankscore	0.4114114114114114	0.8146206045650832
recall	SIFT_converted_rankscore	0.4124124124124124	0.8146206045650832
recall	SIFT_converted_rankscore	0.4134134134134134	0.8127698951264651
recall	SIFT_converted_rankscore	0.4144144144144144	0.8127698951264651
recall	SIFT_converted_rankscore	0.41541541541541543	0.8127698951264651
recall	SIFT_converted_rankscore	0.4164164164164164	0.8110734114743985
recall	SIFT_converted_rankscore	0.4174174174174174	0.8110734114743985
recall	SIFT_converted_rankscore	0.4184184184184184	0.8110734114743985
recall	SIFT_converted_rankscore	0.4194194194194194	0.8101480567550895
recall	SIFT_converted_rankscore	0.42042042042042044	0.8101480567550895
recall	SIFT_converted_rankscore	0.4214214214214214	0.8101480567550895
recall	SIFT_converted_rankscore	0.4224224224224224	0.809376927822332
recall	SIFT_converted_rankscore	0.42342342342342343	0.809376927822332
recall	SIFT_converted_rankscore	0.4244244244244244	0.8070635410240592
recall	SIFT_converted_rankscore	0.42542542542542544	0.8070635410240592
recall	SIFT_converted_rankscore	0.4264264264264264	0.8070635410240592
recall	SIFT_converted_rankscore	0.4274274274274274	0.8055212831585441
recall	SIFT_converted_rankscore	0.42842842842842843	0.8055212831585441
recall	SIFT_converted_rankscore	0.4294294294294294	0.8055212831585441
recall	SIFT_converted_rankscore	0.43043043043043044	0.803979025293029
recall	SIFT_converted_rankscore	0.4314314314314314	0.803979025293029
recall	SIFT_converted_rankscore	0.43243243243243246	0.803979025293029
recall	SIFT_converted_rankscore	0.43343343343343343	0.8022825416409624
recall	SIFT_converted_rankscore	0.4344344344344344	0.8022825416409624
recall	SIFT_converted_rankscore	0.43543543543543545	0.8022825416409624
recall	SIFT_converted_rankscore	0.4364364364364364	0.8022825416409624
recall	SIFT_converted_rankscore	0.43743743743743746	0.8001233806292412
recall	SIFT_converted_rankscore	0.43843843843843844	0.8001233806292412
recall	SIFT_converted_rankscore	0.4394394394394394	0.8001233806292412
recall	SIFT_converted_rankscore	0.44044044044044045	0.7987353485502776
recall	SIFT_converted_rankscore	0.44144144144144143	0.7987353485502776
recall	SIFT_converted_rankscore	0.44244244244244246	0.7987353485502776
recall	SIFT_converted_rankscore	0.44344344344344344	0.7965761875385564
recall	SIFT_converted_rankscore	0.4444444444444444	0.7965761875385564
recall	SIFT_converted_rankscore	0.44544544544544545	0.7965761875385564
recall	SIFT_converted_rankscore	0.44644644644644643	0.7948797038864899
recall	SIFT_converted_rankscore	0.44744744744744747	0.7948797038864899
recall	SIFT_converted_rankscore	0.44844844844844844	0.7948797038864899
recall	SIFT_converted_rankscore	0.4494494494494494	0.7948797038864899
recall	SIFT_converted_rankscore	0.45045045045045046	0.7938001233806292
recall	SIFT_converted_rankscore	0.45145145145145144	0.7938001233806292
recall	SIFT_converted_rankscore	0.45245245245245247	0.7938001233806292
recall	SIFT_converted_rankscore	0.45345345345345345	0.7919494139420111
recall	SIFT_converted_rankscore	0.4544544544544544	0.7919494139420111
recall	SIFT_converted_rankscore	0.45545545545545546	0.7919494139420111
recall	SIFT_converted_rankscore	0.45645645645645644	0.7919494139420111
recall	SIFT_converted_rankscore	0.4574574574574575	0.7894818013571869
recall	SIFT_converted_rankscore	0.45845845845845845	0.7894818013571869
recall	SIFT_converted_rankscore	0.45945945945945943	0.7894818013571869
recall	SIFT_converted_rankscore	0.46046046046046046	0.7894818013571869
recall	SIFT_converted_rankscore	0.46146146146146144	0.7865515114127082
recall	SIFT_converted_rankscore	0.4624624624624625	0.7865515114127082
recall	SIFT_converted_rankscore	0.46346346346346345	0.7865515114127082
recall	SIFT_converted_rankscore	0.46446446446446443	0.7865515114127082
recall	SIFT_converted_rankscore	0.46546546546546547	0.783775447254781
recall	SIFT_converted_rankscore	0.46646646646646645	0.783775447254781
recall	SIFT_converted_rankscore	0.4674674674674675	0.783775447254781
recall	SIFT_converted_rankscore	0.46846846846846846	0.783775447254781
recall	SIFT_converted_rankscore	0.4694694694694695	0.7816162862430598
recall	SIFT_converted_rankscore	0.47047047047047047	0.7816162862430598
recall	SIFT_converted_rankscore	0.47147147147147145	0.7816162862430598
recall	SIFT_converted_rankscore	0.4724724724724725	0.7816162862430598
recall	SIFT_converted_rankscore	0.47347347347347346	0.7791486736582357
recall	SIFT_converted_rankscore	0.4744744744744745	0.7791486736582357
recall	SIFT_converted_rankscore	0.4754754754754755	0.7791486736582357
recall	SIFT_converted_rankscore	0.47647647647647645	0.7791486736582357
recall	SIFT_converted_rankscore	0.4774774774774775	0.7771437384330661
recall	SIFT_converted_rankscore	0.47847847847847846	0.7771437384330661
recall	SIFT_converted_rankscore	0.4794794794794795	0.7771437384330661
recall	SIFT_converted_rankscore	0.4804804804804805	0.7771437384330661
recall	SIFT_converted_rankscore	0.48148148148148145	0.7729796421961752
recall	SIFT_converted_rankscore	0.4824824824824825	0.7729796421961752
recall	SIFT_converted_rankscore	0.48348348348348347	0.7729796421961752
recall	SIFT_converted_rankscore	0.4844844844844845	0.7729796421961752
recall	SIFT_converted_rankscore	0.4854854854854855	0.7729796421961752
recall	SIFT_converted_rankscore	0.48648648648648646	0.770512029611351
recall	SIFT_converted_rankscore	0.4874874874874875	0.770512029611351
recall	SIFT_converted_rankscore	0.48848848848848847	0.770512029611351
recall	SIFT_converted_rankscore	0.4894894894894895	0.770512029611351
recall	SIFT_converted_rankscore	0.4904904904904905	0.770512029611351
recall	SIFT_converted_rankscore	0.49149149149149146	0.7680444170265268
recall	SIFT_converted_rankscore	0.4924924924924925	0.7680444170265268
recall	SIFT_converted_rankscore	0.4934934934934935	0.7680444170265268
recall	SIFT_converted_rankscore	0.4944944944944945	0.7680444170265268
recall	SIFT_converted_rankscore	0.4954954954954955	0.7680444170265268
recall	SIFT_converted_rankscore	0.4964964964964965	0.7652683528685996
recall	SIFT_converted_rankscore	0.4974974974974975	0.7652683528685996
recall	SIFT_converted_rankscore	0.4984984984984985	0.7652683528685996
recall	SIFT_converted_rankscore	0.4994994994994995	0.7652683528685996
recall	SIFT_converted_rankscore	0.5005005005005005	0.7652683528685996
recall	SIFT_converted_rankscore	0.5015015015015015	0.7612584824182603
recall	SIFT_converted_rankscore	0.5025025025025025	0.7612584824182603
recall	SIFT_converted_rankscore	0.5035035035035035	0.7612584824182603
recall	SIFT_converted_rankscore	0.5045045045045045	0.7612584824182603
recall	SIFT_converted_rankscore	0.5055055055055055	0.7612584824182603
recall	SIFT_converted_rankscore	0.5065065065065065	0.7567859346082665
recall	SIFT_converted_rankscore	0.5075075075075075	0.7567859346082665
recall	SIFT_converted_rankscore	0.5085085085085085	0.7567859346082665
recall	SIFT_converted_rankscore	0.5095095095095095	0.7567859346082665
recall	SIFT_converted_rankscore	0.5105105105105106	0.7567859346082665
recall	SIFT_converted_rankscore	0.5115115115115115	0.7567859346082665
recall	SIFT_converted_rankscore	0.5125125125125125	0.7524676125848242
recall	SIFT_converted_rankscore	0.5135135135135135	0.7524676125848242
recall	SIFT_converted_rankscore	0.5145145145145145	0.7524676125848242
recall	SIFT_converted_rankscore	0.5155155155155156	0.7524676125848242
recall	SIFT_converted_rankscore	0.5165165165165165	0.7524676125848242
recall	SIFT_converted_rankscore	0.5175175175175175	0.7524676125848242
recall	SIFT_converted_rankscore	0.5185185185185185	0.7484577421344849
recall	SIFT_converted_rankscore	0.5195195195195195	0.7484577421344849
recall	SIFT_converted_rankscore	0.5205205205205206	0.7484577421344849
recall	SIFT_converted_rankscore	0.5215215215215215	0.7484577421344849
recall	SIFT_converted_rankscore	0.5225225225225225	0.7484577421344849
recall	SIFT_converted_rankscore	0.5235235235235235	0.7484577421344849
recall	SIFT_converted_rankscore	0.5245245245245245	0.7447563232572486
recall	SIFT_converted_rankscore	0.5255255255255256	0.7447563232572486
recall	SIFT_converted_rankscore	0.5265265265265265	0.7447563232572486
recall	SIFT_converted_rankscore	0.5275275275275275	0.7447563232572486
recall	SIFT_converted_rankscore	0.5285285285285285	0.7447563232572486
recall	SIFT_converted_rankscore	0.5295295295295295	0.7447563232572486
recall	SIFT_converted_rankscore	0.5305305305305306	0.7447563232572486
recall	SIFT_converted_rankscore	0.5315315315315315	0.7393584207279457
recall	SIFT_converted_rankscore	0.5325325325325325	0.7393584207279457
recall	SIFT_converted_rankscore	0.5335335335335335	0.7393584207279457
recall	SIFT_converted_rankscore	0.5345345345345345	0.7393584207279457
recall	SIFT_converted_rankscore	0.5355355355355356	0.7393584207279457
recall	SIFT_converted_rankscore	0.5365365365365365	0.7393584207279457
recall	SIFT_converted_rankscore	0.5375375375375375	0.7393584207279457
recall	SIFT_converted_rankscore	0.5385385385385385	0.7327267119062307
recall	SIFT_converted_rankscore	0.5395395395395395	0.7327267119062307
recall	SIFT_converted_rankscore	0.5405405405405406	0.7327267119062307
recall	SIFT_converted_rankscore	0.5415415415415415	0.7327267119062307
recall	SIFT_converted_rankscore	0.5425425425425425	0.7327267119062307
recall	SIFT_converted_rankscore	0.5435435435435435	0.7327267119062307
recall	SIFT_converted_rankscore	0.5445445445445445	0.7327267119062307
recall	SIFT_converted_rankscore	0.5455455455455456	0.7327267119062307
recall	SIFT_converted_rankscore	0.5465465465465466	0.7279457125231339
recall	SIFT_converted_rankscore	0.5475475475475475	0.7279457125231339
recall	SIFT_converted_rankscore	0.5485485485485485	0.7279457125231339
recall	SIFT_converted_rankscore	0.5495495495495496	0.7279457125231339
recall	SIFT_converted_rankscore	0.5505505505505506	0.7279457125231339
recall	SIFT_converted_rankscore	0.5515515515515516	0.7279457125231339
recall	SIFT_converted_rankscore	0.5525525525525525	0.7279457125231339
recall	SIFT_converted_rankscore	0.5535535535535535	0.7279457125231339
recall	SIFT_converted_rankscore	0.5545545545545546	0.7279457125231339
recall	SIFT_converted_rankscore	0.5555555555555556	0.7186921653300432
recall	SIFT_converted_rankscore	0.5565565565565566	0.7186921653300432
recall	SIFT_converted_rankscore	0.5575575575575575	0.7186921653300432
recall	SIFT_converted_rankscore	0.5585585585585585	0.7186921653300432
recall	SIFT_converted_rankscore	0.5595595595595596	0.7186921653300432
recall	SIFT_converted_rankscore	0.5605605605605606	0.7186921653300432
recall	SIFT_converted_rankscore	0.5615615615615616	0.7186921653300432
recall	SIFT_converted_rankscore	0.5625625625625625	0.7186921653300432
recall	SIFT_converted_rankscore	0.5635635635635635	0.7186921653300432
recall	SIFT_converted_rankscore	0.5645645645645646	0.7125231338679827
recall	SIFT_converted_rankscore	0.5655655655655656	0.7125231338679827
recall	SIFT_converted_rankscore	0.5665665665665666	0.7125231338679827
recall	SIFT_converted_rankscore	0.5675675675675675	0.7125231338679827
recall	SIFT_converted_rankscore	0.5685685685685685	0.7125231338679827
recall	SIFT_converted_rankscore	0.5695695695695696	0.7125231338679827
recall	SIFT_converted_rankscore	0.5705705705705706	0.7125231338679827
recall	SIFT_converted_rankscore	0.5715715715715716	0.7125231338679827
recall	SIFT_converted_rankscore	0.5725725725725725	0.7125231338679827
recall	SIFT_converted_rankscore	0.5735735735735735	0.7125231338679827
recall	SIFT_converted_rankscore	0.5745745745745746	0.7058914250462678
recall	SIFT_converted_rankscore	0.5755755755755756	0.7058914250462678
recall	SIFT_converted_rankscore	0.5765765765765766	0.7058914250462678
recall	SIFT_converted_rankscore	0.5775775775775776	0.7058914250462678
recall	SIFT_converted_rankscore	0.5785785785785785	0.7058914250462678
recall	SIFT_converted_rankscore	0.5795795795795796	0.7058914250462678
recall	SIFT_converted_rankscore	0.5805805805805806	0.7058914250462678
recall	SIFT_converted_rankscore	0.5815815815815816	0.7058914250462678
recall	SIFT_converted_rankscore	0.5825825825825826	0.7058914250462678
recall	SIFT_converted_rankscore	0.5835835835835835	0.7058914250462678
recall	SIFT_converted_rankscore	0.5845845845845846	0.7058914250462678
recall	SIFT_converted_rankscore	0.5855855855855856	0.7058914250462678
recall	SIFT_converted_rankscore	0.5865865865865866	0.6952498457742134
recall	SIFT_converted_rankscore	0.5875875875875876	0.6952498457742134
recall	SIFT_converted_rankscore	0.5885885885885885	0.6952498457742134
recall	SIFT_converted_rankscore	0.5895895895895896	0.6952498457742134
recall	SIFT_converted_rankscore	0.5905905905905906	0.6952498457742134
recall	SIFT_converted_rankscore	0.5915915915915916	0.6952498457742134
recall	SIFT_converted_rankscore	0.5925925925925926	0.6952498457742134
recall	SIFT_converted_rankscore	0.5935935935935935	0.6952498457742134
recall	SIFT_converted_rankscore	0.5945945945945946	0.6952498457742134
recall	SIFT_converted_rankscore	0.5955955955955956	0.6952498457742134
recall	SIFT_converted_rankscore	0.5965965965965966	0.6952498457742134
recall	SIFT_converted_rankscore	0.5975975975975976	0.6952498457742134
recall	SIFT_converted_rankscore	0.5985985985985985	0.6952498457742134
recall	SIFT_converted_rankscore	0.5995995995995996	0.6856878470080198
recall	SIFT_converted_rankscore	0.6006006006006006	0.6856878470080198
recall	SIFT_converted_rankscore	0.6016016016016016	0.6856878470080198
recall	SIFT_converted_rankscore	0.6026026026026026	0.6856878470080198
recall	SIFT_converted_rankscore	0.6036036036036035	0.6856878470080198
recall	SIFT_converted_rankscore	0.6046046046046046	0.6856878470080198
recall	SIFT_converted_rankscore	0.6056056056056056	0.6856878470080198
recall	SIFT_converted_rankscore	0.6066066066066066	0.6856878470080198
recall	SIFT_converted_rankscore	0.6076076076076076	0.6856878470080198
recall	SIFT_converted_rankscore	0.6086086086086087	0.6856878470080198
recall	SIFT_converted_rankscore	0.6096096096096096	0.6856878470080198
recall	SIFT_converted_rankscore	0.6106106106106106	0.6856878470080198
recall	SIFT_converted_rankscore	0.6116116116116116	0.6856878470080198
recall	SIFT_converted_rankscore	0.6126126126126126	0.6856878470080198
recall	SIFT_converted_rankscore	0.6136136136136137	0.6856878470080198
recall	SIFT_converted_rankscore	0.6146146146146146	0.6710363972856261
recall	SIFT_converted_rankscore	0.6156156156156156	0.6710363972856261
recall	SIFT_converted_rankscore	0.6166166166166166	0.6710363972856261
recall	SIFT_converted_rankscore	0.6176176176176176	0.6710363972856261
recall	SIFT_converted_rankscore	0.6186186186186187	0.6710363972856261
recall	SIFT_converted_rankscore	0.6196196196196196	0.6710363972856261
recall	SIFT_converted_rankscore	0.6206206206206206	0.6710363972856261
recall	SIFT_converted_rankscore	0.6216216216216216	0.6710363972856261
recall	SIFT_converted_rankscore	0.6226226226226226	0.6710363972856261
recall	SIFT_converted_rankscore	0.6236236236236237	0.6710363972856261
recall	SIFT_converted_rankscore	0.6246246246246246	0.6710363972856261
recall	SIFT_converted_rankscore	0.6256256256256256	0.6710363972856261
recall	SIFT_converted_rankscore	0.6266266266266266	0.6710363972856261
recall	SIFT_converted_rankscore	0.6276276276276276	0.6710363972856261
recall	SIFT_converted_rankscore	0.6286286286286287	0.6710363972856261
recall	SIFT_converted_rankscore	0.6296296296296297	0.6710363972856261
recall	SIFT_converted_rankscore	0.6306306306306306	0.6710363972856261
recall	SIFT_converted_rankscore	0.6316316316316316	0.6710363972856261
recall	SIFT_converted_rankscore	0.6326326326326326	0.6570018507094386
recall	SIFT_converted_rankscore	0.6336336336336337	0.6570018507094386
recall	SIFT_converted_rankscore	0.6346346346346347	0.6570018507094386
recall	SIFT_converted_rankscore	0.6356356356356356	0.6570018507094386
recall	SIFT_converted_rankscore	0.6366366366366366	0.6570018507094386
recall	SIFT_converted_rankscore	0.6376376376376376	0.6570018507094386
recall	SIFT_converted_rankscore	0.6386386386386387	0.6570018507094386
recall	SIFT_converted_rankscore	0.6396396396396397	0.6570018507094386
recall	SIFT_converted_rankscore	0.6406406406406406	0.6570018507094386
recall	SIFT_converted_rankscore	0.6416416416416416	0.6570018507094386
recall	SIFT_converted_rankscore	0.6426426426426426	0.6570018507094386
recall	SIFT_converted_rankscore	0.6436436436436437	0.6570018507094386
recall	SIFT_converted_rankscore	0.6446446446446447	0.6570018507094386
recall	SIFT_converted_rankscore	0.6456456456456456	0.6570018507094386
recall	SIFT_converted_rankscore	0.6466466466466466	0.6570018507094386
recall	SIFT_converted_rankscore	0.6476476476476476	0.6570018507094386
recall	SIFT_converted_rankscore	0.6486486486486487	0.6570018507094386
recall	SIFT_converted_rankscore	0.6496496496496497	0.6570018507094386
recall	SIFT_converted_rankscore	0.6506506506506506	0.6570018507094386
recall	SIFT_converted_rankscore	0.6516516516516516	0.6570018507094386
recall	SIFT_converted_rankscore	0.6526526526526526	0.6570018507094386
recall	SIFT_converted_rankscore	0.6536536536536537	0.6355644663787785
recall	SIFT_converted_rankscore	0.6546546546546547	0.6355644663787785
recall	SIFT_converted_rankscore	0.6556556556556556	0.6355644663787785
recall	SIFT_converted_rankscore	0.6566566566566566	0.6355644663787785
recall	SIFT_converted_rankscore	0.6576576576576576	0.6355644663787785
recall	SIFT_converted_rankscore	0.6586586586586587	0.6355644663787785
recall	SIFT_converted_rankscore	0.6596596596596597	0.6355644663787785
recall	SIFT_converted_rankscore	0.6606606606606606	0.6355644663787785
recall	SIFT_converted_rankscore	0.6616616616616616	0.6355644663787785
recall	SIFT_converted_rankscore	0.6626626626626626	0.6355644663787785
recall	SIFT_converted_rankscore	0.6636636636636637	0.6355644663787785
recall	SIFT_converted_rankscore	0.6646646646646647	0.6355644663787785
recall	SIFT_converted_rankscore	0.6656656656656657	0.6355644663787785
recall	SIFT_converted_rankscore	0.6666666666666666	0.6355644663787785
recall	SIFT_converted_rankscore	0.6676676676676676	0.6355644663787785
recall	SIFT_converted_rankscore	0.6686686686686687	0.6355644663787785
recall	SIFT_converted_rankscore	0.6696696696696697	0.6355644663787785
recall	SIFT_converted_rankscore	0.6706706706706707	0.6355644663787785
recall	SIFT_converted_rankscore	0.6716716716716716	0.6355644663787785
recall	SIFT_converted_rankscore	0.6726726726726726	0.6355644663787785
recall	SIFT_converted_rankscore	0.6736736736736737	0.6355644663787785
recall	SIFT_converted_rankscore	0.6746746746746747	0.6355644663787785
recall	SIFT_converted_rankscore	0.6756756756756757	0.6355644663787785
recall	SIFT_converted_rankscore	0.6766766766766766	0.6355644663787785
recall	SIFT_converted_rankscore	0.6776776776776777	0.6355644663787785
recall	SIFT_converted_rankscore	0.6786786786786787	0.6355644663787785
recall	SIFT_converted_rankscore	0.6796796796796797	0.6355644663787785
recall	SIFT_converted_rankscore	0.6806806806806807	0.6355644663787785
recall	SIFT_converted_rankscore	0.6816816816816816	0.6355644663787785
recall	SIFT_converted_rankscore	0.6826826826826827	0.6054904380012338
recall	SIFT_converted_rankscore	0.6836836836836837	0.6054904380012338
recall	SIFT_converted_rankscore	0.6846846846846847	0.6054904380012338
recall	SIFT_converted_rankscore	0.6856856856856857	0.6054904380012338
recall	SIFT_converted_rankscore	0.6866866866866866	0.6054904380012338
recall	SIFT_converted_rankscore	0.6876876876876877	0.6054904380012338
recall	SIFT_converted_rankscore	0.6886886886886887	0.6054904380012338
recall	SIFT_converted_rankscore	0.6896896896896897	0.6054904380012338
recall	SIFT_converted_rankscore	0.6906906906906907	0.6054904380012338
recall	SIFT_converted_rankscore	0.6916916916916916	0.6054904380012338
recall	SIFT_converted_rankscore	0.6926926926926927	0.6054904380012338
recall	SIFT_converted_rankscore	0.6936936936936937	0.6054904380012338
recall	SIFT_converted_rankscore	0.6946946946946947	0.6054904380012338
recall	SIFT_converted_rankscore	0.6956956956956957	0.6054904380012338
recall	SIFT_converted_rankscore	0.6966966966966966	0.6054904380012338
recall	SIFT_converted_rankscore	0.6976976976976977	0.6054904380012338
recall	SIFT_converted_rankscore	0.6986986986986987	0.6054904380012338
recall	SIFT_converted_rankscore	0.6996996996996997	0.6054904380012338
recall	SIFT_converted_rankscore	0.7007007007007007	0.6054904380012338
recall	SIFT_converted_rankscore	0.7017017017017017	0.6054904380012338
recall	SIFT_converted_rankscore	0.7027027027027027	0.6054904380012338
recall	SIFT_converted_rankscore	0.7037037037037037	0.6054904380012338
recall	SIFT_converted_rankscore	0.7047047047047047	0.6054904380012338
recall	SIFT_converted_rankscore	0.7057057057057057	0.6054904380012338
recall	SIFT_converted_rankscore	0.7067067067067067	0.6054904380012338
recall	SIFT_converted_rankscore	0.7077077077077077	0.6054904380012338
recall	SIFT_converted_rankscore	0.7087087087087087	0.6054904380012338
recall	SIFT_converted_rankscore	0.7097097097097097	0.6054904380012338
recall	SIFT_converted_rankscore	0.7107107107107107	0.6054904380012338
recall	SIFT_converted_rankscore	0.7117117117117117	0.6054904380012338
recall	SIFT_converted_rankscore	0.7127127127127127	0.6054904380012338
recall	SIFT_converted_rankscore	0.7137137137137137	0.6054904380012338
recall	SIFT_converted_rankscore	0.7147147147147147	0.6054904380012338
recall	SIFT_converted_rankscore	0.7157157157157157	0.6054904380012338
recall	SIFT_converted_rankscore	0.7167167167167167	0.6054904380012338
recall	SIFT_converted_rankscore	0.7177177177177178	0.6054904380012338
recall	SIFT_converted_rankscore	0.7187187187187187	0.6054904380012338
recall	SIFT_converted_rankscore	0.7197197197197197	0.6054904380012338
recall	SIFT_converted_rankscore	0.7207207207207207	0.6054904380012338
recall	SIFT_converted_rankscore	0.7217217217217217	0.5515114127082048
recall	SIFT_converted_rankscore	0.7227227227227228	0.5515114127082048
recall	SIFT_converted_rankscore	0.7237237237237237	0.5515114127082048
recall	SIFT_converted_rankscore	0.7247247247247247	0.5515114127082048
recall	SIFT_converted_rankscore	0.7257257257257257	0.5515114127082048
recall	SIFT_converted_rankscore	0.7267267267267267	0.5515114127082048
recall	SIFT_converted_rankscore	0.7277277277277278	0.5515114127082048
recall	SIFT_converted_rankscore	0.7287287287287287	0.5515114127082048
recall	SIFT_converted_rankscore	0.7297297297297297	0.5515114127082048
recall	SIFT_converted_rankscore	0.7307307307307307	0.5515114127082048
recall	SIFT_converted_rankscore	0.7317317317317317	0.5515114127082048
recall	SIFT_converted_rankscore	0.7327327327327328	0.5515114127082048
recall	SIFT_converted_rankscore	0.7337337337337337	0.5515114127082048
recall	SIFT_converted_rankscore	0.7347347347347347	0.5515114127082048
recall	SIFT_converted_rankscore	0.7357357357357357	0.5515114127082048
recall	SIFT_converted_rankscore	0.7367367367367368	0.5515114127082048
recall	SIFT_converted_rankscore	0.7377377377377378	0.5515114127082048
recall	SIFT_converted_rankscore	0.7387387387387387	0.5515114127082048
recall	SIFT_converted_rankscore	0.7397397397397397	0.5515114127082048
recall	SIFT_converted_rankscore	0.7407407407407407	0.5515114127082048
recall	SIFT_converted_rankscore	0.7417417417417418	0.5515114127082048
recall	SIFT_converted_rankscore	0.7427427427427428	0.5515114127082048
recall	SIFT_converted_rankscore	0.7437437437437437	0.5515114127082048
recall	SIFT_converted_rankscore	0.7447447447447447	0.5515114127082048
recall	SIFT_converted_rankscore	0.7457457457457457	0.5515114127082048
recall	SIFT_converted_rankscore	0.7467467467467468	0.5515114127082048
recall	SIFT_converted_rankscore	0.7477477477477478	0.5515114127082048
recall	SIFT_converted_rankscore	0.7487487487487487	0.5515114127082048
recall	SIFT_converted_rankscore	0.7497497497497497	0.5515114127082048
recall	SIFT_converted_rankscore	0.7507507507507507	0.5515114127082048
recall	SIFT_converted_rankscore	0.7517517517517518	0.5515114127082048
recall	SIFT_converted_rankscore	0.7527527527527528	0.5515114127082048
recall	SIFT_converted_rankscore	0.7537537537537538	0.5515114127082048
recall	SIFT_converted_rankscore	0.7547547547547547	0.5515114127082048
recall	SIFT_converted_rankscore	0.7557557557557557	0.5515114127082048
recall	SIFT_converted_rankscore	0.7567567567567568	0.5515114127082048
recall	SIFT_converted_rankscore	0.7577577577577578	0.5515114127082048
recall	SIFT_converted_rankscore	0.7587587587587588	0.5515114127082048
recall	SIFT_converted_rankscore	0.7597597597597597	0.5515114127082048
recall	SIFT_converted_rankscore	0.7607607607607607	0.5515114127082048
recall	SIFT_converted_rankscore	0.7617617617617618	0.5515114127082048
recall	SIFT_converted_rankscore	0.7627627627627628	0.5515114127082048
recall	SIFT_converted_rankscore	0.7637637637637638	0.5515114127082048
recall	SIFT_converted_rankscore	0.7647647647647647	0.5515114127082048
recall	SIFT_converted_rankscore	0.7657657657657657	0.5515114127082048
recall	SIFT_converted_rankscore	0.7667667667667668	0.5515114127082048
recall	SIFT_converted_rankscore	0.7677677677677678	0.5515114127082048
recall	SIFT_converted_rankscore	0.7687687687687688	0.5515114127082048
recall	SIFT_converted_rankscore	0.7697697697697697	0.5515114127082048
recall	SIFT_converted_rankscore	0.7707707707707707	0.5515114127082048
recall	SIFT_converted_rankscore	0.7717717717717718	0.5515114127082048
recall	SIFT_converted_rankscore	0.7727727727727728	0.5515114127082048
recall	SIFT_converted_rankscore	0.7737737737737738	0.5515114127082048
recall	SIFT_converted_rankscore	0.7747747747747747	0.5515114127082048
recall	SIFT_converted_rankscore	0.7757757757757757	0.5515114127082048
recall	SIFT_converted_rankscore	0.7767767767767768	0.5515114127082048
recall	SIFT_converted_rankscore	0.7777777777777778	0.5515114127082048
recall	SIFT_converted_rankscore	0.7787787787787788	0.5515114127082048
recall	SIFT_converted_rankscore	0.7797797797797797	0.5515114127082048
recall	SIFT_converted_rankscore	0.7807807807807807	0.5515114127082048
recall	SIFT_converted_rankscore	0.7817817817817818	0.5515114127082048
recall	SIFT_converted_rankscore	0.7827827827827828	0.5515114127082048
recall	SIFT_converted_rankscore	0.7837837837837838	0.5515114127082048
recall	SIFT_converted_rankscore	0.7847847847847848	0.4137877853177051
recall	SIFT_converted_rankscore	0.7857857857857857	0.4137877853177051
recall	SIFT_converted_rankscore	0.7867867867867868	0.4137877853177051
recall	SIFT_converted_rankscore	0.7877877877877878	0.4137877853177051
recall	SIFT_converted_rankscore	0.7887887887887888	0.4137877853177051
recall	SIFT_converted_rankscore	0.7897897897897898	0.4137877853177051
recall	SIFT_converted_rankscore	0.7907907907907907	0.4137877853177051
recall	SIFT_converted_rankscore	0.7917917917917918	0.4137877853177051
recall	SIFT_converted_rankscore	0.7927927927927928	0.4137877853177051
recall	SIFT_converted_rankscore	0.7937937937937938	0.4137877853177051
recall	SIFT_converted_rankscore	0.7947947947947948	0.4137877853177051
recall	SIFT_converted_rankscore	0.7957957957957957	0.4137877853177051
recall	SIFT_converted_rankscore	0.7967967967967968	0.4137877853177051
recall	SIFT_converted_rankscore	0.7977977977977978	0.4137877853177051
recall	SIFT_converted_rankscore	0.7987987987987988	0.4137877853177051
recall	SIFT_converted_rankscore	0.7997997997997998	0.4137877853177051
recall	SIFT_converted_rankscore	0.8008008008008007	0.4137877853177051
recall	SIFT_converted_rankscore	0.8018018018018018	0.4137877853177051
recall	SIFT_converted_rankscore	0.8028028028028028	0.4137877853177051
recall	SIFT_converted_rankscore	0.8038038038038038	0.4137877853177051
recall	SIFT_converted_rankscore	0.8048048048048048	0.4137877853177051
recall	SIFT_converted_rankscore	0.8058058058058059	0.4137877853177051
recall	SIFT_converted_rankscore	0.8068068068068068	0.4137877853177051
recall	SIFT_converted_rankscore	0.8078078078078078	0.4137877853177051
recall	SIFT_converted_rankscore	0.8088088088088088	0.4137877853177051
recall	SIFT_converted_rankscore	0.8098098098098098	0.4137877853177051
recall	SIFT_converted_rankscore	0.8108108108108109	0.4137877853177051
recall	SIFT_converted_rankscore	0.8118118118118118	0.4137877853177051
recall	SIFT_converted_rankscore	0.8128128128128128	0.4137877853177051
recall	SIFT_converted_rankscore	0.8138138138138138	0.4137877853177051
recall	SIFT_converted_rankscore	0.8148148148148148	0.4137877853177051
recall	SIFT_converted_rankscore	0.8158158158158159	0.4137877853177051
recall	SIFT_converted_rankscore	0.8168168168168168	0.4137877853177051
recall	SIFT_converted_rankscore	0.8178178178178178	0.4137877853177051
recall	SIFT_converted_rankscore	0.8188188188188188	0.4137877853177051
recall	SIFT_converted_rankscore	0.8198198198198198	0.4137877853177051
recall	SIFT_converted_rankscore	0.8208208208208209	0.4137877853177051
recall	SIFT_converted_rankscore	0.8218218218218218	0.4137877853177051
recall	SIFT_converted_rankscore	0.8228228228228228	0.4137877853177051
recall	SIFT_converted_rankscore	0.8238238238238238	0.4137877853177051
recall	SIFT_converted_rankscore	0.8248248248248248	0.4137877853177051
recall	SIFT_converted_rankscore	0.8258258258258259	0.4137877853177051
recall	SIFT_converted_rankscore	0.8268268268268268	0.4137877853177051
recall	SIFT_converted_rankscore	0.8278278278278278	0.4137877853177051
recall	SIFT_converted_rankscore	0.8288288288288288	0.4137877853177051
recall	SIFT_converted_rankscore	0.8298298298298298	0.4137877853177051
recall	SIFT_converted_rankscore	0.8308308308308309	0.4137877853177051
recall	SIFT_converted_rankscore	0.8318318318318318	0.4137877853177051
recall	SIFT_converted_rankscore	0.8328328328328328	0.4137877853177051
recall	SIFT_converted_rankscore	0.8338338338338338	0.4137877853177051
recall	SIFT_converted_rankscore	0.8348348348348348	0.4137877853177051
recall	SIFT_converted_rankscore	0.8358358358358359	0.4137877853177051
recall	SIFT_converted_rankscore	0.8368368368368369	0.4137877853177051
recall	SIFT_converted_rankscore	0.8378378378378378	0.4137877853177051
recall	SIFT_converted_rankscore	0.8388388388388388	0.4137877853177051
recall	SIFT_converted_rankscore	0.8398398398398398	0.4137877853177051
recall	SIFT_converted_rankscore	0.8408408408408409	0.4137877853177051
recall	SIFT_converted_rankscore	0.8418418418418419	0.4137877853177051
recall	SIFT_converted_rankscore	0.8428428428428428	0.4137877853177051
recall	SIFT_converted_rankscore	0.8438438438438438	0.4137877853177051
recall	SIFT_converted_rankscore	0.8448448448448448	0.4137877853177051
recall	SIFT_converted_rankscore	0.8458458458458459	0.4137877853177051
recall	SIFT_converted_rankscore	0.8468468468468469	0.4137877853177051
recall	SIFT_converted_rankscore	0.8478478478478478	0.4137877853177051
recall	SIFT_converted_rankscore	0.8488488488488488	0.4137877853177051
recall	SIFT_converted_rankscore	0.8498498498498498	0.4137877853177051
recall	SIFT_converted_rankscore	0.8508508508508509	0.4137877853177051
recall	SIFT_converted_rankscore	0.8518518518518519	0.4137877853177051
recall	SIFT_converted_rankscore	0.8528528528528528	0.4137877853177051
recall	SIFT_converted_rankscore	0.8538538538538538	0.4137877853177051
recall	SIFT_converted_rankscore	0.8548548548548548	0.4137877853177051
recall	SIFT_converted_rankscore	0.8558558558558559	0.4137877853177051
recall	SIFT_converted_rankscore	0.8568568568568569	0.4137877853177051
recall	SIFT_converted_rankscore	0.8578578578578578	0.4137877853177051
recall	SIFT_converted_rankscore	0.8588588588588588	0.4137877853177051
recall	SIFT_converted_rankscore	0.8598598598598598	0.4137877853177051
recall	SIFT_converted_rankscore	0.8608608608608609	0.4137877853177051
recall	SIFT_converted_rankscore	0.8618618618618619	0.4137877853177051
recall	SIFT_converted_rankscore	0.8628628628628628	0.4137877853177051
recall	SIFT_converted_rankscore	0.8638638638638638	0.4137877853177051
recall	SIFT_converted_rankscore	0.8648648648648649	0.4137877853177051
recall	SIFT_converted_rankscore	0.8658658658658659	0.4137877853177051
recall	SIFT_converted_rankscore	0.8668668668668669	0.4137877853177051
recall	SIFT_converted_rankscore	0.8678678678678678	0.4137877853177051
recall	SIFT_converted_rankscore	0.8688688688688688	0.4137877853177051
recall	SIFT_converted_rankscore	0.8698698698698699	0.4137877853177051
recall	SIFT_converted_rankscore	0.8708708708708709	0.4137877853177051
recall	SIFT_converted_rankscore	0.8718718718718719	0.4137877853177051
recall	SIFT_converted_rankscore	0.8728728728728729	0.4137877853177051
recall	SIFT_converted_rankscore	0.8738738738738738	0.4137877853177051
recall	SIFT_converted_rankscore	0.8748748748748749	0.4137877853177051
recall	SIFT_converted_rankscore	0.8758758758758759	0.4137877853177051
recall	SIFT_converted_rankscore	0.8768768768768769	0.4137877853177051
recall	SIFT_converted_rankscore	0.8778778778778779	0.4137877853177051
recall	SIFT_converted_rankscore	0.8788788788788788	0.4137877853177051
recall	SIFT_converted_rankscore	0.8798798798798799	0.4137877853177051
recall	SIFT_converted_rankscore	0.8808808808808809	0.4137877853177051
recall	SIFT_converted_rankscore	0.8818818818818819	0.4137877853177051
recall	SIFT_converted_rankscore	0.8828828828828829	0.4137877853177051
recall	SIFT_converted_rankscore	0.8838838838838838	0.4137877853177051
recall	SIFT_converted_rankscore	0.8848848848848849	0.4137877853177051
recall	SIFT_converted_rankscore	0.8858858858858859	0.4137877853177051
recall	SIFT_converted_rankscore	0.8868868868868869	0.4137877853177051
recall	SIFT_converted_rankscore	0.8878878878878879	0.4137877853177051
recall	SIFT_converted_rankscore	0.8888888888888888	0.4137877853177051
recall	SIFT_converted_rankscore	0.8898898898898899	0.4137877853177051
recall	SIFT_converted_rankscore	0.8908908908908909	0.4137877853177051
recall	SIFT_converted_rankscore	0.8918918918918919	0.4137877853177051
recall	SIFT_converted_rankscore	0.8928928928928929	0.4137877853177051
recall	SIFT_converted_rankscore	0.8938938938938938	0.4137877853177051
recall	SIFT_converted_rankscore	0.8948948948948949	0.4137877853177051
recall	SIFT_converted_rankscore	0.8958958958958959	0.4137877853177051
recall	SIFT_converted_rankscore	0.8968968968968969	0.4137877853177051
recall	SIFT_converted_rankscore	0.8978978978978979	0.4137877853177051
recall	SIFT_converted_rankscore	0.8988988988988988	0.4137877853177051
recall	SIFT_converted_rankscore	0.8998998998998999	0.4137877853177051
recall	SIFT_converted_rankscore	0.9009009009009009	0.4137877853177051
recall	SIFT_converted_rankscore	0.9019019019019019	0.4137877853177051
recall	SIFT_converted_rankscore	0.9029029029029029	0.4137877853177051
recall	SIFT_converted_rankscore	0.9039039039039038	0.4137877853177051
recall	SIFT_converted_rankscore	0.9049049049049049	0.4137877853177051
recall	SIFT_converted_rankscore	0.9059059059059059	0.4137877853177051
recall	SIFT_converted_rankscore	0.9069069069069069	0.4137877853177051
recall	SIFT_converted_rankscore	0.9079079079079079	0.4137877853177051
recall	SIFT_converted_rankscore	0.9089089089089089	0.4137877853177051
recall	SIFT_converted_rankscore	0.9099099099099099	0.4137877853177051
recall	SIFT_converted_rankscore	0.9109109109109109	0.4137877853177051
recall	SIFT_converted_rankscore	0.9119119119119119	0.4137877853177051
recall	SIFT_converted_rankscore	0.9129129129129129	0.0
recall	SIFT_converted_rankscore	0.9139139139139139	0.0
recall	SIFT_converted_rankscore	0.914914914914915	0.0
recall	SIFT_converted_rankscore	0.9159159159159159	0.0
recall	SIFT_converted_rankscore	0.9169169169169169	0.0
recall	SIFT_converted_rankscore	0.9179179179179179	0.0
recall	SIFT_converted_rankscore	0.9189189189189189	0.0
recall	SIFT_converted_rankscore	0.91991991991992	0.0
recall	SIFT_converted_rankscore	0.9209209209209209	0.0
recall	SIFT_converted_rankscore	0.9219219219219219	0.0
recall	SIFT_converted_rankscore	0.9229229229229229	0.0
recall	SIFT_converted_rankscore	0.9239239239239239	0.0
recall	SIFT_converted_rankscore	0.924924924924925	0.0
recall	SIFT_converted_rankscore	0.9259259259259259	0.0
recall	SIFT_converted_rankscore	0.9269269269269269	0.0
recall	SIFT_converted_rankscore	0.9279279279279279	0.0
recall	SIFT_converted_rankscore	0.9289289289289289	0.0
recall	SIFT_converted_rankscore	0.92992992992993	0.0
recall	SIFT_converted_rankscore	0.9309309309309309	0.0
recall	SIFT_converted_rankscore	0.9319319319319319	0.0
recall	SIFT_converted_rankscore	0.9329329329329329	0.0
recall	SIFT_converted_rankscore	0.933933933933934	0.0
recall	SIFT_converted_rankscore	0.934934934934935	0.0
recall	SIFT_converted_rankscore	0.9359359359359359	0.0
recall	SIFT_converted_rankscore	0.9369369369369369	0.0
recall	SIFT_converted_rankscore	0.9379379379379379	0.0
recall	SIFT_converted_rankscore	0.938938938938939	0.0
recall	SIFT_converted_rankscore	0.93993993993994	0.0
recall	SIFT_converted_rankscore	0.9409409409409409	0.0
recall	SIFT_converted_rankscore	0.9419419419419419	0.0
recall	SIFT_converted_rankscore	0.9429429429429429	0.0
recall	SIFT_converted_rankscore	0.943943943943944	0.0
recall	SIFT_converted_rankscore	0.944944944944945	0.0
recall	SIFT_converted_rankscore	0.9459459459459459	0.0
recall	SIFT_converted_rankscore	0.9469469469469469	0.0
recall	SIFT_converted_rankscore	0.9479479479479479	0.0
recall	SIFT_converted_rankscore	0.948948948948949	0.0
recall	SIFT_converted_rankscore	0.94994994994995	0.0
recall	SIFT_converted_rankscore	0.950950950950951	0.0
recall	SIFT_converted_rankscore	0.9519519519519519	0.0
recall	SIFT_converted_rankscore	0.9529529529529529	0.0
recall	SIFT_converted_rankscore	0.953953953953954	0.0
recall	SIFT_converted_rankscore	0.954954954954955	0.0
recall	SIFT_converted_rankscore	0.955955955955956	0.0
recall	SIFT_converted_rankscore	0.9569569569569569	0.0
recall	SIFT_converted_rankscore	0.9579579579579579	0.0
recall	SIFT_converted_rankscore	0.958958958958959	0.0
recall	SIFT_converted_rankscore	0.95995995995996	0.0
recall	SIFT_converted_rankscore	0.960960960960961	0.0
recall	SIFT_converted_rankscore	0.9619619619619619	0.0
recall	SIFT_converted_rankscore	0.9629629629629629	0.0
recall	SIFT_converted_rankscore	0.963963963963964	0.0
recall	SIFT_converted_rankscore	0.964964964964965	0.0
recall	SIFT_converted_rankscore	0.965965965965966	0.0
recall	SIFT_converted_rankscore	0.9669669669669669	0.0
recall	SIFT_converted_rankscore	0.9679679679679679	0.0
recall	SIFT_converted_rankscore	0.968968968968969	0.0
recall	SIFT_converted_rankscore	0.96996996996997	0.0
recall	SIFT_converted_rankscore	0.970970970970971	0.0
recall	SIFT_converted_rankscore	0.9719719719719719	0.0
recall	SIFT_converted_rankscore	0.9729729729729729	0.0
recall	SIFT_converted_rankscore	0.973973973973974	0.0
recall	SIFT_converted_rankscore	0.974974974974975	0.0
recall	SIFT_converted_rankscore	0.975975975975976	0.0
recall	SIFT_converted_rankscore	0.9769769769769769	0.0
recall	SIFT_converted_rankscore	0.9779779779779779	0.0
recall	SIFT_converted_rankscore	0.978978978978979	0.0
recall	SIFT_converted_rankscore	0.97997997997998	0.0
recall	SIFT_converted_rankscore	0.980980980980981	0.0
recall	SIFT_converted_rankscore	0.9819819819819819	0.0
recall	SIFT_converted_rankscore	0.9829829829829829	0.0
recall	SIFT_converted_rankscore	0.983983983983984	0.0
recall	SIFT_converted_rankscore	0.984984984984985	0.0
recall	SIFT_converted_rankscore	0.985985985985986	0.0
recall	SIFT_converted_rankscore	0.986986986986987	0.0
recall	SIFT_converted_rankscore	0.9879879879879879	0.0
recall	SIFT_converted_rankscore	0.988988988988989	0.0
recall	SIFT_converted_rankscore	0.98998998998999	0.0
recall	SIFT_converted_rankscore	0.990990990990991	0.0
recall	SIFT_converted_rankscore	0.991991991991992	0.0
recall	SIFT_converted_rankscore	0.992992992992993	0.0
recall	SIFT_converted_rankscore	0.993993993993994	0.0
recall	SIFT_converted_rankscore	0.994994994994995	0.0
recall	SIFT_converted_rankscore	0.995995995995996	0.0
recall	SIFT_converted_rankscore	0.996996996996997	0.0
recall	SIFT_converted_rankscore	0.997997997997998	0.0
recall	SIFT_converted_rankscore	0.998998998998999	0.0
recall	SIFT_converted_rankscore	1.0	0.0
recall	Polyphen2_HDIV_rankscore	0.0	0.9816471314003702
recall	Polyphen2_HDIV_rankscore	0.001001001001001001	0.9816471314003702
recall	Polyphen2_HDIV_rankscore	0.002002002002002002	0.9816471314003702
recall	Polyphen2_HDIV_rankscore	0.003003003003003003	0.9816471314003702
recall	Polyphen2_HDIV_rankscore	0.004004004004004004	0.9816471314003702
recall	Polyphen2_HDIV_rankscore	0.005005005005005005	0.9816471314003702
recall	Polyphen2_HDIV_rankscore	0.006006006006006006	0.9816471314003702
recall	Polyphen2_HDIV_rankscore	0.007007007007007007	0.9816471314003702
recall	Polyphen2_HDIV_rankscore	0.008008008008008008	0.9816471314003702
recall	Polyphen2_HDIV_rankscore	0.009009009009009009	0.9816471314003702
recall	Polyphen2_HDIV_rankscore	0.01001001001001001	0.9816471314003702
recall	Polyphen2_HDIV_rankscore	0.011011011011011011	0.9816471314003702
recall	Polyphen2_HDIV_rankscore	0.012012012012012012	0.9816471314003702
recall	Polyphen2_HDIV_rankscore	0.013013013013013013	0.9816471314003702
recall	Polyphen2_HDIV_rankscore	0.014014014014014014	0.9816471314003702
recall	Polyphen2_HDIV_rankscore	0.015015015015015015	0.9816471314003702
recall	Polyphen2_HDIV_rankscore	0.016016016016016016	0.9816471314003702
recall	Polyphen2_HDIV_rankscore	0.017017017017017015	0.9816471314003702
recall	Polyphen2_HDIV_rankscore	0.018018018018018018	0.9816471314003702
recall	Polyphen2_HDIV_rankscore	0.01901901901901902	0.9816471314003702
recall	Polyphen2_HDIV_rankscore	0.02002002002002002	0.9816471314003702
recall	Polyphen2_HDIV_rankscore	0.02102102102102102	0.9816471314003702
recall	Polyphen2_HDIV_rankscore	0.022022022022022022	0.9816471314003702
recall	Polyphen2_HDIV_rankscore	0.023023023023023025	0.9816471314003702
recall	Polyphen2_HDIV_rankscore	0.024024024024024024	0.9816471314003702
recall	Polyphen2_HDIV_rankscore	0.025025025025025023	0.9816471314003702
recall	Polyphen2_HDIV_rankscore	0.026026026026026026	0.9816471314003702
recall	Polyphen2_HDIV_rankscore	0.02702702702702703	0.9645280690931524
recall	Polyphen2_HDIV_rankscore	0.028028028028028028	0.9645280690931524
recall	Polyphen2_HDIV_rankscore	0.029029029029029027	0.9645280690931524
recall	Polyphen2_HDIV_rankscore	0.03003003003003003	0.9645280690931524
recall	Polyphen2_HDIV_rankscore	0.031031031031031032	0.9645280690931524
recall	Polyphen2_HDIV_rankscore	0.03203203203203203	0.9645280690931524
recall	Polyphen2_HDIV_rankscore	0.03303303303303303	0.9645280690931524
recall	Polyphen2_HDIV_rankscore	0.03403403403403403	0.9645280690931524
recall	Polyphen2_HDIV_rankscore	0.035035035035035036	0.9645280690931524
recall	Polyphen2_HDIV_rankscore	0.036036036036036036	0.9645280690931524
recall	Polyphen2_HDIV_rankscore	0.037037037037037035	0.9645280690931524
recall	Polyphen2_HDIV_rankscore	0.03803803803803804	0.9645280690931524
recall	Polyphen2_HDIV_rankscore	0.03903903903903904	0.9645280690931524
recall	Polyphen2_HDIV_rankscore	0.04004004004004004	0.9645280690931524
recall	Polyphen2_HDIV_rankscore	0.04104104104104104	0.9645280690931524
recall	Polyphen2_HDIV_rankscore	0.04204204204204204	0.9645280690931524
recall	Polyphen2_HDIV_rankscore	0.043043043043043044	0.9645280690931524
recall	Polyphen2_HDIV_rankscore	0.044044044044044044	0.9645280690931524
recall	Polyphen2_HDIV_rankscore	0.04504504504504504	0.9645280690931524
recall	Polyphen2_HDIV_rankscore	0.04604604604604605	0.9645280690931524
recall	Polyphen2_HDIV_rankscore	0.04704704704704705	0.9645280690931524
recall	Polyphen2_HDIV_rankscore	0.04804804804804805	0.9645280690931524
recall	Polyphen2_HDIV_rankscore	0.04904904904904905	0.9645280690931524
recall	Polyphen2_HDIV_rankscore	0.050050050050050046	0.9645280690931524
recall	Polyphen2_HDIV_rankscore	0.05105105105105105	0.9645280690931524
recall	Polyphen2_HDIV_rankscore	0.05205205205205205	0.9645280690931524
recall	Polyphen2_HDIV_rankscore	0.05305305305305305	0.9645280690931524
recall	Polyphen2_HDIV_rankscore	0.05405405405405406	0.9645280690931524
recall	Polyphen2_HDIV_rankscore	0.055055055055055056	0.9645280690931524
recall	Polyphen2_HDIV_rankscore	0.056056056056056056	0.9645280690931524
recall	Polyphen2_HDIV_rankscore	0.057057057057057055	0.9645280690931524
recall	Polyphen2_HDIV_rankscore	0.058058058058058054	0.9645280690931524
recall	Polyphen2_HDIV_rankscore	0.05905905905905906	0.9645280690931524
recall	Polyphen2_HDIV_rankscore	0.06006006006006006	0.9645280690931524
recall	Polyphen2_HDIV_rankscore	0.06106106106106106	0.9645280690931524
recall	Polyphen2_HDIV_rankscore	0.062062062062062065	0.9645280690931524
recall	Polyphen2_HDIV_rankscore	0.06306306306306306	0.9645280690931524
recall	Polyphen2_HDIV_rankscore	0.06406406406406406	0.9645280690931524
recall	Polyphen2_HDIV_rankscore	0.06506506506506507	0.9645280690931524
recall	Polyphen2_HDIV_rankscore	0.06606606606606606	0.9645280690931524
recall	Polyphen2_HDIV_rankscore	0.06706706706706707	0.9645280690931524
recall	Polyphen2_HDIV_rankscore	0.06806806806806806	0.9572794571252313
recall	Polyphen2_HDIV_rankscore	0.06906906906906907	0.9572794571252313
recall	Polyphen2_HDIV_rankscore	0.07007007007007007	0.9572794571252313
recall	Polyphen2_HDIV_rankscore	0.07107107107107107	0.9572794571252313
recall	Polyphen2_HDIV_rankscore	0.07207207207207207	0.9572794571252313
recall	Polyphen2_HDIV_rankscore	0.07307307307307308	0.9572794571252313
recall	Polyphen2_HDIV_rankscore	0.07407407407407407	0.9572794571252313
recall	Polyphen2_HDIV_rankscore	0.07507507507507508	0.9572794571252313
recall	Polyphen2_HDIV_rankscore	0.07607607607607608	0.9572794571252313
recall	Polyphen2_HDIV_rankscore	0.07707707707707707	0.9572794571252313
recall	Polyphen2_HDIV_rankscore	0.07807807807807808	0.9572794571252313
recall	Polyphen2_HDIV_rankscore	0.07907907907907907	0.9572794571252313
recall	Polyphen2_HDIV_rankscore	0.08008008008008008	0.9572794571252313
recall	Polyphen2_HDIV_rankscore	0.08108108108108109	0.9572794571252313
recall	Polyphen2_HDIV_rankscore	0.08208208208208208	0.9572794571252313
recall	Polyphen2_HDIV_rankscore	0.08308308308308308	0.9572794571252313
recall	Polyphen2_HDIV_rankscore	0.08408408408408408	0.9572794571252313
recall	Polyphen2_HDIV_rankscore	0.08508508508508508	0.9572794571252313
recall	Polyphen2_HDIV_rankscore	0.08608608608608609	0.9572794571252313
recall	Polyphen2_HDIV_rankscore	0.08708708708708708	0.9572794571252313
recall	Polyphen2_HDIV_rankscore	0.08808808808808809	0.9572794571252313
recall	Polyphen2_HDIV_rankscore	0.0890890890890891	0.9572794571252313
recall	Polyphen2_HDIV_rankscore	0.09009009009009009	0.9534238124614436
recall	Polyphen2_HDIV_rankscore	0.09109109109109109	0.9534238124614436
recall	Polyphen2_HDIV_rankscore	0.0920920920920921	0.9534238124614436
recall	Polyphen2_HDIV_rankscore	0.09309309309309309	0.9534238124614436
recall	Polyphen2_HDIV_rankscore	0.0940940940940941	0.9534238124614436
recall	Polyphen2_HDIV_rankscore	0.09509509509509509	0.9534238124614436
recall	Polyphen2_HDIV_rankscore	0.0960960960960961	0.9534238124614436
recall	Polyphen2_HDIV_rankscore	0.0970970970970971	0.9534238124614436
recall	Polyphen2_HDIV_rankscore	0.0980980980980981	0.9534238124614436
recall	Polyphen2_HDIV_rankscore	0.0990990990990991	0.9534238124614436
recall	Polyphen2_HDIV_rankscore	0.10010010010010009	0.9534238124614436
recall	Polyphen2_HDIV_rankscore	0.1011011011011011	0.9534238124614436
recall	Polyphen2_HDIV_rankscore	0.1021021021021021	0.9534238124614436
recall	Polyphen2_HDIV_rankscore	0.1031031031031031	0.9501850709438618
recall	Polyphen2_HDIV_rankscore	0.1041041041041041	0.9501850709438618
recall	Polyphen2_HDIV_rankscore	0.10510510510510511	0.9501850709438618
recall	Polyphen2_HDIV_rankscore	0.1061061061061061	0.9501850709438618
recall	Polyphen2_HDIV_rankscore	0.10710710710710711	0.9501850709438618
recall	Polyphen2_HDIV_rankscore	0.10810810810810811	0.9501850709438618
recall	Polyphen2_HDIV_rankscore	0.1091091091091091	0.9501850709438618
recall	Polyphen2_HDIV_rankscore	0.11011011011011011	0.9501850709438618
recall	Polyphen2_HDIV_rankscore	0.1111111111111111	0.9501850709438618
recall	Polyphen2_HDIV_rankscore	0.11211211211211211	0.9480259099321406
recall	Polyphen2_HDIV_rankscore	0.11311311311311312	0.9480259099321406
recall	Polyphen2_HDIV_rankscore	0.11411411411411411	0.9480259099321406
recall	Polyphen2_HDIV_rankscore	0.11511511511511512	0.9480259099321406
recall	Polyphen2_HDIV_rankscore	0.11611611611611611	0.9480259099321406
recall	Polyphen2_HDIV_rankscore	0.11711711711711711	0.9480259099321406
recall	Polyphen2_HDIV_rankscore	0.11811811811811812	0.9480259099321406
recall	Polyphen2_HDIV_rankscore	0.11911911911911911	0.9480259099321406
recall	Polyphen2_HDIV_rankscore	0.12012012012012012	0.945712523133868
recall	Polyphen2_HDIV_rankscore	0.12112112112112113	0.945712523133868
recall	Polyphen2_HDIV_rankscore	0.12212212212212212	0.945712523133868
recall	Polyphen2_HDIV_rankscore	0.12312312312312312	0.945712523133868
recall	Polyphen2_HDIV_rankscore	0.12412412412412413	0.945712523133868
recall	Polyphen2_HDIV_rankscore	0.12512512512512514	0.945712523133868
recall	Polyphen2_HDIV_rankscore	0.12612612612612611	0.9435533621221468
recall	Polyphen2_HDIV_rankscore	0.12712712712712712	0.9435533621221468
recall	Polyphen2_HDIV_rankscore	0.12812812812812813	0.9435533621221468
recall	Polyphen2_HDIV_rankscore	0.12912912912912913	0.9435533621221468
recall	Polyphen2_HDIV_rankscore	0.13013013013013014	0.9435533621221468
recall	Polyphen2_HDIV_rankscore	0.13113113113113112	0.9417026526835287
recall	Polyphen2_HDIV_rankscore	0.13213213213213212	0.9417026526835287
recall	Polyphen2_HDIV_rankscore	0.13313313313313313	0.9417026526835287
recall	Polyphen2_HDIV_rankscore	0.13413413413413414	0.9417026526835287
recall	Polyphen2_HDIV_rankscore	0.13513513513513514	0.9417026526835287
recall	Polyphen2_HDIV_rankscore	0.13613613613613612	0.940623072177668
recall	Polyphen2_HDIV_rankscore	0.13713713713713713	0.940623072177668
recall	Polyphen2_HDIV_rankscore	0.13813813813813813	0.940623072177668
recall	Polyphen2_HDIV_rankscore	0.13913913913913914	0.940623072177668
recall	Polyphen2_HDIV_rankscore	0.14014014014014015	0.9396977174583591
recall	Polyphen2_HDIV_rankscore	0.14114114114114115	0.9396977174583591
recall	Polyphen2_HDIV_rankscore	0.14214214214214213	0.9396977174583591
recall	Polyphen2_HDIV_rankscore	0.14314314314314314	0.9396977174583591
recall	Polyphen2_HDIV_rankscore	0.14414414414414414	0.938463911165947
recall	Polyphen2_HDIV_rankscore	0.14514514514514515	0.938463911165947
recall	Polyphen2_HDIV_rankscore	0.14614614614614616	0.938463911165947
recall	Polyphen2_HDIV_rankscore	0.14714714714714713	0.938463911165947
recall	Polyphen2_HDIV_rankscore	0.14814814814814814	0.9375385564466379
recall	Polyphen2_HDIV_rankscore	0.14914914914914915	0.9375385564466379
recall	Polyphen2_HDIV_rankscore	0.15015015015015015	0.9375385564466379
recall	Polyphen2_HDIV_rankscore	0.15115115115115116	0.9361505243676743
recall	Polyphen2_HDIV_rankscore	0.15215215215215216	0.9361505243676743
recall	Polyphen2_HDIV_rankscore	0.15315315315315314	0.9361505243676743
recall	Polyphen2_HDIV_rankscore	0.15415415415415415	0.9355336212214682
recall	Polyphen2_HDIV_rankscore	0.15515515515515516	0.9355336212214682
recall	Polyphen2_HDIV_rankscore	0.15615615615615616	0.9355336212214682
recall	Polyphen2_HDIV_rankscore	0.15715715715715717	0.9347624922887107
recall	Polyphen2_HDIV_rankscore	0.15815815815815815	0.9347624922887107
recall	Polyphen2_HDIV_rankscore	0.15915915915915915	0.9344540407156077
recall	Polyphen2_HDIV_rankscore	0.16016016016016016	0.9344540407156077
recall	Polyphen2_HDIV_rankscore	0.16116116116116116	0.9338371375694016
recall	Polyphen2_HDIV_rankscore	0.16216216216216217	0.9338371375694016
recall	Polyphen2_HDIV_rankscore	0.16316316316316315	0.933374460209747
recall	Polyphen2_HDIV_rankscore	0.16416416416416416	0.933374460209747
recall	Polyphen2_HDIV_rankscore	0.16516516516516516	0.933374460209747
recall	Polyphen2_HDIV_rankscore	0.16616616616616617	0.932757557063541
recall	Polyphen2_HDIV_rankscore	0.16716716716716717	0.932449105490438
recall	Polyphen2_HDIV_rankscore	0.16816816816816815	0.932449105490438
recall	Polyphen2_HDIV_rankscore	0.16916916916916916	0.932449105490438
recall	Polyphen2_HDIV_rankscore	0.17017017017017017	0.9318322023442319
recall	Polyphen2_HDIV_rankscore	0.17117117117117117	0.9318322023442319
recall	Polyphen2_HDIV_rankscore	0.17217217217217218	0.9316779765576805
recall	Polyphen2_HDIV_rankscore	0.17317317317317318	0.9316779765576805
recall	Polyphen2_HDIV_rankscore	0.17417417417417416	0.9309068476249229
recall	Polyphen2_HDIV_rankscore	0.17517517517517517	0.9309068476249229
recall	Polyphen2_HDIV_rankscore	0.17617617617617617	0.9304441702652684
recall	Polyphen2_HDIV_rankscore	0.17717717717717718	0.9304441702652684
recall	Polyphen2_HDIV_rankscore	0.1781781781781782	0.9293645897594077
recall	Polyphen2_HDIV_rankscore	0.17917917917917917	0.9293645897594077
recall	Polyphen2_HDIV_rankscore	0.18018018018018017	0.9289019123997533
recall	Polyphen2_HDIV_rankscore	0.18118118118118118	0.9282850092535472
recall	Polyphen2_HDIV_rankscore	0.18218218218218218	0.9282850092535472
recall	Polyphen2_HDIV_rankscore	0.1831831831831832	0.9268969771745836
recall	Polyphen2_HDIV_rankscore	0.1841841841841842	0.9265885256014805
recall	Polyphen2_HDIV_rankscore	0.18518518518518517	0.9265885256014805
recall	Polyphen2_HDIV_rankscore	0.18618618618618618	0.9259716224552745
recall	Polyphen2_HDIV_rankscore	0.1871871871871872	0.9253547193090684
recall	Polyphen2_HDIV_rankscore	0.1881881881881882	0.9245835903763109
recall	Polyphen2_HDIV_rankscore	0.1891891891891892	0.9242751388032079
recall	Polyphen2_HDIV_rankscore	0.19019019019019018	0.9241209130166563
recall	Polyphen2_HDIV_rankscore	0.19119119119119118	0.9238124614435533
recall	Polyphen2_HDIV_rankscore	0.1921921921921922	0.9238124614435533
recall	Polyphen2_HDIV_rankscore	0.1931931931931932	0.9233497840838988
recall	Polyphen2_HDIV_rankscore	0.1941941941941942	0.9228871067242443
recall	Polyphen2_HDIV_rankscore	0.19519519519519518	0.9221159777914867
recall	Polyphen2_HDIV_rankscore	0.1961961961961962	0.9221159777914867
recall	Polyphen2_HDIV_rankscore	0.1971971971971972	0.9221159777914867
recall	Polyphen2_HDIV_rankscore	0.1981981981981982	0.9218075262183837
recall	Polyphen2_HDIV_rankscore	0.1991991991991992	0.9214990746452807
recall	Polyphen2_HDIV_rankscore	0.20020020020020018	0.9210363972856261
recall	Polyphen2_HDIV_rankscore	0.2012012012012012	0.9208821714990747
recall	Polyphen2_HDIV_rankscore	0.2022022022022022	0.9208821714990747
recall	Polyphen2_HDIV_rankscore	0.2032032032032032	0.9207279457125231
recall	Polyphen2_HDIV_rankscore	0.2042042042042042	0.9202652683528686
recall	Polyphen2_HDIV_rankscore	0.20520520520520522	0.9199568167797656
recall	Polyphen2_HDIV_rankscore	0.2062062062062062	0.919494139420111
recall	Polyphen2_HDIV_rankscore	0.2072072072072072	0.9193399136335595
recall	Polyphen2_HDIV_rankscore	0.2082082082082082	0.918877236273905
recall	Polyphen2_HDIV_rankscore	0.2092092092092092	0.918877236273905
recall	Polyphen2_HDIV_rankscore	0.21021021021021022	0.918260333127699
recall	Polyphen2_HDIV_rankscore	0.2112112112112112	0.9181061073411474
recall	Polyphen2_HDIV_rankscore	0.2122122122122122	0.9177976557680444
recall	Polyphen2_HDIV_rankscore	0.2132132132132132	0.917643429981493
recall	Polyphen2_HDIV_rankscore	0.21421421421421422	0.9171807526218384
recall	Polyphen2_HDIV_rankscore	0.21521521521521522	0.9170265268352868
recall	Polyphen2_HDIV_rankscore	0.21621621621621623	0.9170265268352868
recall	Polyphen2_HDIV_rankscore	0.2172172172172172	0.9168723010487353
recall	Polyphen2_HDIV_rankscore	0.2182182182182182	0.9164096236890809
recall	Polyphen2_HDIV_rankscore	0.21921921921921922	0.9161011721159777
recall	Polyphen2_HDIV_rankscore	0.22022022022022023	0.9159469463294263
recall	Polyphen2_HDIV_rankscore	0.22122122122122123	0.9153300431832202
recall	Polyphen2_HDIV_rankscore	0.2222222222222222	0.9153300431832202
recall	Polyphen2_HDIV_rankscore	0.22322322322322322	0.9147131400370142
recall	Polyphen2_HDIV_rankscore	0.22422422422422422	0.9140962368908081
recall	Polyphen2_HDIV_rankscore	0.22522522522522523	0.9136335595311537
recall	Polyphen2_HDIV_rankscore	0.22622622622622623	0.9136335595311537
recall	Polyphen2_HDIV_rankscore	0.2272272272272272	0.9133251079580506
recall	Polyphen2_HDIV_rankscore	0.22822822822822822	0.9131708821714991
recall	Polyphen2_HDIV_rankscore	0.22922922922922923	0.912862430598396
recall	Polyphen2_HDIV_rankscore	0.23023023023023023	0.91224552745219
recall	Polyphen2_HDIV_rankscore	0.23123123123123124	0.91224552745219
recall	Polyphen2_HDIV_rankscore	0.23223223223223222	0.911937075879087
recall	Polyphen2_HDIV_rankscore	0.23323323323323322	0.911937075879087
recall	Polyphen2_HDIV_rankscore	0.23423423423423423	0.911628624305984
recall	Polyphen2_HDIV_rankscore	0.23523523523523523	0.9113201727328809
recall	Polyphen2_HDIV_rankscore	0.23623623623623624	0.9111659469463295
recall	Polyphen2_HDIV_rankscore	0.23723723723723725	0.9105490438001234
recall	Polyphen2_HDIV_rankscore	0.23823823823823823	0.9102405922270204
recall	Polyphen2_HDIV_rankscore	0.23923923923923923	0.9094694632942628
recall	Polyphen2_HDIV_rankscore	0.24024024024024024	0.9083898827884023
recall	Polyphen2_HDIV_rankscore	0.24124124124124124	0.9083898827884023
recall	Polyphen2_HDIV_rankscore	0.24224224224224225	0.9068476249228871
recall	Polyphen2_HDIV_rankscore	0.24324324324324323	0.9062307217766811
recall	Polyphen2_HDIV_rankscore	0.24424424424424424	0.9057680444170265
recall	Polyphen2_HDIV_rankscore	0.24524524524524524	0.9054595928439235
recall	Polyphen2_HDIV_rankscore	0.24624624624624625	0.9051511412708205
recall	Polyphen2_HDIV_rankscore	0.24724724724724725	0.9051511412708205
recall	Polyphen2_HDIV_rankscore	0.24824824824824826	0.904996915484269
recall	Polyphen2_HDIV_rankscore	0.24924924924924924	0.9045342381246144
recall	Polyphen2_HDIV_rankscore	0.2502502502502503	0.9037631091918569
recall	Polyphen2_HDIV_rankscore	0.25125125125125125	0.9033004318322023
recall	Polyphen2_HDIV_rankscore	0.25225225225225223	0.9029919802590993
recall	Polyphen2_HDIV_rankscore	0.25325325325325326	0.9026835286859963
recall	Polyphen2_HDIV_rankscore	0.25425425425425424	0.9016039481801357
recall	Polyphen2_HDIV_rankscore	0.2552552552552553	0.9012954966070327
recall	Polyphen2_HDIV_rankscore	0.25625625625625625	0.9005243676742751
recall	Polyphen2_HDIV_rankscore	0.25725725725725723	0.9005243676742751
recall	Polyphen2_HDIV_rankscore	0.25825825825825827	0.9005243676742751
recall	Polyphen2_HDIV_rankscore	0.25925925925925924	0.9003701418877236
recall	Polyphen2_HDIV_rankscore	0.2602602602602603	0.8997532387415176
recall	Polyphen2_HDIV_rankscore	0.26126126126126126	0.899290561381863
recall	Polyphen2_HDIV_rankscore	0.26226226226226224	0.8985194324491055
recall	Polyphen2_HDIV_rankscore	0.26326326326326327	0.8983652066625539
recall	Polyphen2_HDIV_rankscore	0.26426426426426425	0.8979025293028995
recall	Polyphen2_HDIV_rankscore	0.2652652652652653	0.8969771745835904
recall	Polyphen2_HDIV_rankscore	0.26626626626626626	0.8966687230104874
recall	Polyphen2_HDIV_rankscore	0.26726726726726724	0.8965144972239358
recall	Polyphen2_HDIV_rankscore	0.2682682682682683	0.8963602714373843
recall	Polyphen2_HDIV_rankscore	0.26926926926926925	0.8962060456508328
recall	Polyphen2_HDIV_rankscore	0.2702702702702703	0.8957433682911783
recall	Polyphen2_HDIV_rankscore	0.27127127127127126	0.8954349167180753
recall	Polyphen2_HDIV_rankscore	0.27227227227227224	0.8954349167180753
recall	Polyphen2_HDIV_rankscore	0.2732732732732733	0.8951264651449723
recall	Polyphen2_HDIV_rankscore	0.27427427427427425	0.8948180135718692
recall	Polyphen2_HDIV_rankscore	0.2752752752752753	0.8942011104256632
recall	Polyphen2_HDIV_rankscore	0.27627627627627627	0.8938926588525602
recall	Polyphen2_HDIV_rankscore	0.2772772772772773	0.8935842072794571
recall	Polyphen2_HDIV_rankscore	0.2782782782782783	0.8931215299198025
recall	Polyphen2_HDIV_rankscore	0.27927927927927926	0.8929673041332511
recall	Polyphen2_HDIV_rankscore	0.2802802802802803	0.8929673041332511
recall	Polyphen2_HDIV_rankscore	0.28128128128128127	0.8926588525601481
recall	Polyphen2_HDIV_rankscore	0.2822822822822823	0.8926588525601481
recall	Polyphen2_HDIV_rankscore	0.2832832832832833	0.891425046267736
recall	Polyphen2_HDIV_rankscore	0.28428428428428426	0.8908081431215299
recall	Polyphen2_HDIV_rankscore	0.2852852852852853	0.8901912399753239
recall	Polyphen2_HDIV_rankscore	0.2862862862862863	0.8900370141887723
recall	Polyphen2_HDIV_rankscore	0.2872872872872873	0.8895743368291178
recall	Polyphen2_HDIV_rankscore	0.2882882882882883	0.8894201110425664
recall	Polyphen2_HDIV_rankscore	0.28928928928928926	0.8892658852560148
recall	Polyphen2_HDIV_rankscore	0.2902902902902903	0.8888032078963602
recall	Polyphen2_HDIV_rankscore	0.2912912912912913	0.8881863047501543
recall	Polyphen2_HDIV_rankscore	0.2922922922922923	0.8878778531770513
recall	Polyphen2_HDIV_rankscore	0.2932932932932933	0.8878778531770513
recall	Polyphen2_HDIV_rankscore	0.29429429429429427	0.8874151758173967
recall	Polyphen2_HDIV_rankscore	0.2952952952952953	0.8864898210980876
recall	Polyphen2_HDIV_rankscore	0.2962962962962963	0.8858729179518815
recall	Polyphen2_HDIV_rankscore	0.2972972972972973	0.8857186921653301
recall	Polyphen2_HDIV_rankscore	0.2982982982982983	0.884793337446021
recall	Polyphen2_HDIV_rankscore	0.29929929929929927	0.8840222085132634
recall	Polyphen2_HDIV_rankscore	0.3003003003003003	0.8827884022208513
recall	Polyphen2_HDIV_rankscore	0.3013013013013013	0.8821714990746453
recall	Polyphen2_HDIV_rankscore	0.3023023023023023	0.8820172732880938
recall	Polyphen2_HDIV_rankscore	0.3033033033033033	0.8810919185687847
recall	Polyphen2_HDIV_rankscore	0.30430430430430433	0.8801665638494757
recall	Polyphen2_HDIV_rankscore	0.3053053053053053	0.8792412091301666
recall	Polyphen2_HDIV_rankscore	0.3063063063063063	0.8778531770512029
recall	Polyphen2_HDIV_rankscore	0.3073073073073073	0.8773904996915485
recall	Polyphen2_HDIV_rankscore	0.3083083083083083	0.8766193707587908
recall	Polyphen2_HDIV_rankscore	0.30930930930930933	0.8758482418260333
recall	Polyphen2_HDIV_rankscore	0.3103103103103103	0.8756940160394818
recall	Polyphen2_HDIV_rankscore	0.3113113113113113	0.8750771128932757
recall	Polyphen2_HDIV_rankscore	0.3123123123123123	0.8746144355336212
recall	Polyphen2_HDIV_rankscore	0.3133133133133133	0.8739975323874152
recall	Polyphen2_HDIV_rankscore	0.31431431431431434	0.8735348550277606
recall	Polyphen2_HDIV_rankscore	0.3153153153153153	0.8730721776681061
recall	Polyphen2_HDIV_rankscore	0.3163163163163163	0.8730721776681061
recall	Polyphen2_HDIV_rankscore	0.3173173173173173	0.8727637260950031
recall	Polyphen2_HDIV_rankscore	0.3183183183183183	0.8726095003084515
recall	Polyphen2_HDIV_rankscore	0.31931931931931934	0.8726095003084515
recall	Polyphen2_HDIV_rankscore	0.3203203203203203	0.8723010487353485
recall	Polyphen2_HDIV_rankscore	0.3213213213213213	0.871838371375694
recall	Polyphen2_HDIV_rankscore	0.32232232232232233	0.8710672424429364
recall	Polyphen2_HDIV_rankscore	0.3233233233233233	0.8707587908698334
recall	Polyphen2_HDIV_rankscore	0.32432432432432434	0.8706045650832819
recall	Polyphen2_HDIV_rankscore	0.3253253253253253	0.8702961135101789
recall	Polyphen2_HDIV_rankscore	0.3263263263263263	0.8701418877236274
recall	Polyphen2_HDIV_rankscore	0.32732732732732733	0.8698334361505243
recall	Polyphen2_HDIV_rankscore	0.3283283283283283	0.8693707587908698
recall	Polyphen2_HDIV_rankscore	0.32932932932932935	0.8690623072177668
recall	Polyphen2_HDIV_rankscore	0.3303303303303303	0.8685996298581122
recall	Polyphen2_HDIV_rankscore	0.3313313313313313	0.8679827267119062
recall	Polyphen2_HDIV_rankscore	0.33233233233233234	0.8675200493522517
recall	Polyphen2_HDIV_rankscore	0.3333333333333333	0.8669031462060457
recall	Polyphen2_HDIV_rankscore	0.33433433433433435	0.8667489204194941
recall	Polyphen2_HDIV_rankscore	0.3353353353353353	0.8667489204194941
recall	Polyphen2_HDIV_rankscore	0.3363363363363363	0.8659777914867366
recall	Polyphen2_HDIV_rankscore	0.33733733733733734	0.8653608883405305
recall	Polyphen2_HDIV_rankscore	0.3383383383383383	0.8645897594077729
recall	Polyphen2_HDIV_rankscore	0.33933933933933935	0.8638186304750154
recall	Polyphen2_HDIV_rankscore	0.34034034034034033	0.8632017273288094
recall	Polyphen2_HDIV_rankscore	0.34134134134134136	0.8630475015422578
recall	Polyphen2_HDIV_rankscore	0.34234234234234234	0.8628932757557064
recall	Polyphen2_HDIV_rankscore	0.3433433433433433	0.8627390499691548
recall	Polyphen2_HDIV_rankscore	0.34434434434434436	0.8624305983960519
recall	Polyphen2_HDIV_rankscore	0.34534534534534533	0.8615052436767427
recall	Polyphen2_HDIV_rankscore	0.34634634634634637	0.8615052436767427
recall	Polyphen2_HDIV_rankscore	0.34734734734734735	0.8602714373843307
recall	Polyphen2_HDIV_rankscore	0.3483483483483483	0.8599629858112277
recall	Polyphen2_HDIV_rankscore	0.34934934934934936	0.8591918568784701
recall	Polyphen2_HDIV_rankscore	0.35035035035035034	0.8584207279457126
recall	Polyphen2_HDIV_rankscore	0.35135135135135137	0.857958050586058
recall	Polyphen2_HDIV_rankscore	0.35235235235235235	0.857958050586058
recall	Polyphen2_HDIV_rankscore	0.3533533533533533	0.8574953732264035
recall	Polyphen2_HDIV_rankscore	0.35435435435435436	0.8574953732264035
recall	Polyphen2_HDIV_rankscore	0.35535535535535534	0.8571869216533005
recall	Polyphen2_HDIV_rankscore	0.3563563563563564	0.8567242442936459
recall	Polyphen2_HDIV_rankscore	0.35735735735735735	0.8565700185070944
recall	Polyphen2_HDIV_rankscore	0.35835835835835833	0.8554904380012338
recall	Polyphen2_HDIV_rankscore	0.35935935935935936	0.8553362122146823
recall	Polyphen2_HDIV_rankscore	0.36036036036036034	0.8545650832819247
recall	Polyphen2_HDIV_rankscore	0.3613613613613614	0.8534855027760642
recall	Polyphen2_HDIV_rankscore	0.36236236236236236	0.8522516964836521
recall	Polyphen2_HDIV_rankscore	0.36336336336336333	0.8519432449105491
recall	Polyphen2_HDIV_rankscore	0.36436436436436437	0.8511721159777915
recall	Polyphen2_HDIV_rankscore	0.36536536536536535	0.8499383096853794
recall	Polyphen2_HDIV_rankscore	0.3663663663663664	0.8491671807526219
recall	Polyphen2_HDIV_rankscore	0.36736736736736736	0.8487045033929673
recall	Polyphen2_HDIV_rankscore	0.3683683683683684	0.8482418260333128
recall	Polyphen2_HDIV_rankscore	0.36936936936936937	0.8477791486736582
recall	Polyphen2_HDIV_rankscore	0.37037037037037035	0.8476249228871067
recall	Polyphen2_HDIV_rankscore	0.3713713713713714	0.8474706971005552
recall	Polyphen2_HDIV_rankscore	0.37237237237237236	0.8470080197409007
recall	Polyphen2_HDIV_rankscore	0.3733733733733734	0.8463911165946947
recall	Polyphen2_HDIV_rankscore	0.3743743743743744	0.8462368908081431
recall	Polyphen2_HDIV_rankscore	0.37537537537537535	0.8457742134484886
recall	Polyphen2_HDIV_rankscore	0.3763763763763764	0.8448488587291795
recall	Polyphen2_HDIV_rankscore	0.37737737737737737	0.844386181369525
recall	Polyphen2_HDIV_rankscore	0.3783783783783784	0.8442319555829735
recall	Polyphen2_HDIV_rankscore	0.3793793793793794	0.8434608266502159
recall	Polyphen2_HDIV_rankscore	0.38038038038038036	0.8429981492905614
recall	Polyphen2_HDIV_rankscore	0.3813813813813814	0.8423812461443554
recall	Polyphen2_HDIV_rankscore	0.38238238238238237	0.8413016656384947
recall	Polyphen2_HDIV_rankscore	0.3833833833833834	0.8409932140653917
recall	Polyphen2_HDIV_rankscore	0.3843843843843844	0.8405305367057372
recall	Polyphen2_HDIV_rankscore	0.38538538538538536	0.8400678593460826
recall	Polyphen2_HDIV_rankscore	0.3863863863863864	0.8394509561998766
recall	Polyphen2_HDIV_rankscore	0.38738738738738737	0.8385256014805675
recall	Polyphen2_HDIV_rankscore	0.3883883883883884	0.838371375694016
recall	Polyphen2_HDIV_rankscore	0.3893893893893894	0.83775447254781
recall	Polyphen2_HDIV_rankscore	0.39039039039039036	0.837446020974707
recall	Polyphen2_HDIV_rankscore	0.3913913913913914	0.8369833436150524
recall	Polyphen2_HDIV_rankscore	0.3923923923923924	0.8363664404688463
recall	Polyphen2_HDIV_rankscore	0.3933933933933934	0.8359037631091919
recall	Polyphen2_HDIV_rankscore	0.3943943943943944	0.8349784083898828
recall	Polyphen2_HDIV_rankscore	0.39539539539539537	0.8348241826033312
recall	Polyphen2_HDIV_rankscore	0.3963963963963964	0.8343615052436767
recall	Polyphen2_HDIV_rankscore	0.3973973973973974	0.8338988278840223
recall	Polyphen2_HDIV_rankscore	0.3983983983983984	0.8334361505243677
recall	Polyphen2_HDIV_rankscore	0.3993993993993994	0.8329734731647132
recall	Polyphen2_HDIV_rankscore	0.40040040040040037	0.8326650215916102
recall	Polyphen2_HDIV_rankscore	0.4014014014014014	0.832048118445404
recall	Polyphen2_HDIV_rankscore	0.4024024024024024	0.8314312152991981
recall	Polyphen2_HDIV_rankscore	0.4034034034034034	0.831122763726095
recall	Polyphen2_HDIV_rankscore	0.4044044044044044	0.8303516347933374
recall	Polyphen2_HDIV_rankscore	0.40540540540540543	0.8297347316471314
recall	Polyphen2_HDIV_rankscore	0.4064064064064064	0.8294262800740284
recall	Polyphen2_HDIV_rankscore	0.4074074074074074	0.8289636027143739
recall	Polyphen2_HDIV_rankscore	0.4084084084084084	0.8285009253547193
recall	Polyphen2_HDIV_rankscore	0.4094094094094094	0.8281924737816163
recall	Polyphen2_HDIV_rankscore	0.41041041041041043	0.8277297964219618
recall	Polyphen2_HDIV_rankscore	0.4114114114114114	0.8277297964219618
recall	Polyphen2_HDIV_rankscore	0.4124124124124124	0.8275755706354102
recall	Polyphen2_HDIV_rankscore	0.4134134134134134	0.8268044417026527
recall	Polyphen2_HDIV_rankscore	0.4144144144144144	0.8261875385564467
recall	Polyphen2_HDIV_rankscore	0.41541541541541543	0.8254164096236891
recall	Polyphen2_HDIV_rankscore	0.4164164164164164	0.825107958050586
recall	Polyphen2_HDIV_rankscore	0.4174174174174174	0.8249537322640346
recall	Polyphen2_HDIV_rankscore	0.4184184184184184	0.824182603331277
recall	Polyphen2_HDIV_rankscore	0.4194194194194194	0.8232572486119679
recall	Polyphen2_HDIV_rankscore	0.42042042042042044	0.8223318938926588
recall	Polyphen2_HDIV_rankscore	0.4214214214214214	0.8215607649599013
recall	Polyphen2_HDIV_rankscore	0.4224224224224224	0.8212523133867983
recall	Polyphen2_HDIV_rankscore	0.42342342342342343	0.8207896360271437
recall	Polyphen2_HDIV_rankscore	0.4244244244244244	0.8201727328809377
recall	Polyphen2_HDIV_rankscore	0.42542542542542544	0.8192473781616286
recall	Polyphen2_HDIV_rankscore	0.4264264264264264	0.8184762492288711
recall	Polyphen2_HDIV_rankscore	0.4274274274274274	0.8180135718692165
recall	Polyphen2_HDIV_rankscore	0.42842842842842843	0.8177051202961135
recall	Polyphen2_HDIV_rankscore	0.4294294294294294	0.817550894509562
recall	Polyphen2_HDIV_rankscore	0.43043043043043044	0.817242442936459
recall	Polyphen2_HDIV_rankscore	0.4314314314314314	0.816625539790253
recall	Polyphen2_HDIV_rankscore	0.43243243243243246	0.8163170882171499
recall	Polyphen2_HDIV_rankscore	0.43343343343343343	0.8158544108574953
recall	Polyphen2_HDIV_rankscore	0.4344344344344344	0.8158544108574953
recall	Polyphen2_HDIV_rankscore	0.43543543543543545	0.8152375077112893
recall	Polyphen2_HDIV_rankscore	0.4364364364364364	0.8149290561381863
recall	Polyphen2_HDIV_rankscore	0.43743743743743746	0.8141579272054288
recall	Polyphen2_HDIV_rankscore	0.43843843843843844	0.8140037014188772
recall	Polyphen2_HDIV_rankscore	0.4394394394394394	0.8135410240592227
recall	Polyphen2_HDIV_rankscore	0.44044044044044045	0.8133867982726712
recall	Polyphen2_HDIV_rankscore	0.44144144144144143	0.8121529919802591
recall	Polyphen2_HDIV_rankscore	0.44244244244244246	0.811536088834053
recall	Polyphen2_HDIV_rankscore	0.44344344344344344	0.8106107341147439
recall	Polyphen2_HDIV_rankscore	0.4444444444444444	0.8103022825416409
recall	Polyphen2_HDIV_rankscore	0.44544544544544545	0.8103022825416409
recall	Polyphen2_HDIV_rankscore	0.44644644644644643	0.8090684762492288
recall	Polyphen2_HDIV_rankscore	0.44744744744744747	0.8089142504626774
recall	Polyphen2_HDIV_rankscore	0.44844844844844844	0.8082973473164713
recall	Polyphen2_HDIV_rankscore	0.4494494494494494	0.8078346699568167
recall	Polyphen2_HDIV_rankscore	0.45045045045045046	0.8069093152375078
recall	Polyphen2_HDIV_rankscore	0.45145145145145144	0.8052128315854411
recall	Polyphen2_HDIV_rankscore	0.45245245245245247	0.8049043800123381
recall	Polyphen2_HDIV_rankscore	0.45345345345345345	0.8044417026526836
recall	Polyphen2_HDIV_rankscore	0.4544544544544544	0.8038247995064774
recall	Polyphen2_HDIV_rankscore	0.45545545545545546	0.803670573719926
recall	Polyphen2_HDIV_rankscore	0.45645645645645644	0.8028994447871685
recall	Polyphen2_HDIV_rankscore	0.4574574574574575	0.8028994447871685
recall	Polyphen2_HDIV_rankscore	0.45845845845845845	0.8019740900678594
recall	Polyphen2_HDIV_rankscore	0.45945945945945943	0.8015114127082048
recall	Polyphen2_HDIV_rankscore	0.46046046046046046	0.8002776064157927
recall	Polyphen2_HDIV_rankscore	0.46146146146146144	0.7999691548426897
recall	Polyphen2_HDIV_rankscore	0.4624624624624625	0.7990438001233806
recall	Polyphen2_HDIV_rankscore	0.46346346346346345	0.7985811227637261
recall	Polyphen2_HDIV_rankscore	0.46446446446446443	0.7982726711906231
recall	Polyphen2_HDIV_rankscore	0.46546546546546547	0.7978099938309685
recall	Polyphen2_HDIV_rankscore	0.46646646646646645	0.7965761875385564
recall	Polyphen2_HDIV_rankscore	0.4674674674674675	0.7959592843923504
recall	Polyphen2_HDIV_rankscore	0.46846846846846846	0.7944170265268353
recall	Polyphen2_HDIV_rankscore	0.4694694694694695	0.7941085749537322
recall	Polyphen2_HDIV_rankscore	0.47047047047047047	0.7928747686613201
recall	Polyphen2_HDIV_rankscore	0.47147147147147145	0.7922578655151141
recall	Polyphen2_HDIV_rankscore	0.4724724724724725	0.7914867365823566
recall	Polyphen2_HDIV_rankscore	0.47347347347347346	0.7905613818630475
recall	Polyphen2_HDIV_rankscore	0.4744744744744745	0.7905613818630475
recall	Polyphen2_HDIV_rankscore	0.4754754754754755	0.7900987045033929
recall	Polyphen2_HDIV_rankscore	0.47647647647647645	0.7896360271437385
recall	Polyphen2_HDIV_rankscore	0.4774774774774775	0.7896360271437385
recall	Polyphen2_HDIV_rankscore	0.47847847847847846	0.7891733497840839
recall	Polyphen2_HDIV_rankscore	0.4794794794794795	0.7885564466378778
recall	Polyphen2_HDIV_rankscore	0.4804804804804805	0.7884022208513264
recall	Polyphen2_HDIV_rankscore	0.48148148148148145	0.7870141887723627
recall	Polyphen2_HDIV_rankscore	0.4824824824824825	0.7868599629858112
recall	Polyphen2_HDIV_rankscore	0.48348348348348347	0.7862430598396052
recall	Polyphen2_HDIV_rankscore	0.4844844844844845	0.7856261566933992
recall	Polyphen2_HDIV_rankscore	0.4854854854854855	0.7851634793337446
recall	Polyphen2_HDIV_rankscore	0.48648648648648646	0.7845465761875385
recall	Polyphen2_HDIV_rankscore	0.4874874874874875	0.7842381246144355
recall	Polyphen2_HDIV_rankscore	0.48848848848848847	0.783158544108575
recall	Polyphen2_HDIV_rankscore	0.4894894894894895	0.7828500925354719
recall	Polyphen2_HDIV_rankscore	0.4904904904904905	0.7828500925354719
recall	Polyphen2_HDIV_rankscore	0.49149149149149146	0.7826958667489204
recall	Polyphen2_HDIV_rankscore	0.4924924924924925	0.7816162862430598
recall	Polyphen2_HDIV_rankscore	0.4934934934934935	0.7808451573103022
recall	Polyphen2_HDIV_rankscore	0.4944944944944945	0.7803824799506478
recall	Polyphen2_HDIV_rankscore	0.4954954954954955	0.7799198025909932
recall	Polyphen2_HDIV_rankscore	0.4964964964964965	0.7794571252313387
recall	Polyphen2_HDIV_rankscore	0.4974974974974975	0.7789944478716841
recall	Polyphen2_HDIV_rankscore	0.4984984984984985	0.7782233189389266
recall	Polyphen2_HDIV_rankscore	0.4994994994994995	0.7779148673658236
recall	Polyphen2_HDIV_rankscore	0.5005005005005005	0.7772979642196175
recall	Polyphen2_HDIV_rankscore	0.5015015015015015	0.7772979642196175
recall	Polyphen2_HDIV_rankscore	0.5025025025025025	0.7769895126465145
recall	Polyphen2_HDIV_rankscore	0.5035035035035035	0.7763726095003084
recall	Polyphen2_HDIV_rankscore	0.5045045045045045	0.7757557063541024
recall	Polyphen2_HDIV_rankscore	0.5055055055055055	0.7752930289944479
recall	Polyphen2_HDIV_rankscore	0.5065065065065065	0.7746761258482419
recall	Polyphen2_HDIV_rankscore	0.5075075075075075	0.7737507711289328
recall	Polyphen2_HDIV_rankscore	0.5085085085085085	0.7729796421961752
recall	Polyphen2_HDIV_rankscore	0.5095095095095095	0.7717458359037631
recall	Polyphen2_HDIV_rankscore	0.5105105105105106	0.7711289327575571
recall	Polyphen2_HDIV_rankscore	0.5115115115115115	0.7706662553979026
recall	Polyphen2_HDIV_rankscore	0.5125125125125125	0.7700493522516965
recall	Polyphen2_HDIV_rankscore	0.5135135135135135	0.7694324491054905
recall	Polyphen2_HDIV_rankscore	0.5145145145145145	0.7688155459592844
recall	Polyphen2_HDIV_rankscore	0.5155155155155156	0.7683528685996298
recall	Polyphen2_HDIV_rankscore	0.5165165165165165	0.7680444170265268
recall	Polyphen2_HDIV_rankscore	0.5175175175175175	0.7680444170265268
recall	Polyphen2_HDIV_rankscore	0.5185185185185185	0.7671190623072177
recall	Polyphen2_HDIV_rankscore	0.5195195195195195	0.7666563849475633
recall	Polyphen2_HDIV_rankscore	0.5205205205205206	0.7663479333744602
recall	Polyphen2_HDIV_rankscore	0.5215215215215215	0.7663479333744602
recall	Polyphen2_HDIV_rankscore	0.5225225225225225	0.7657310302282542
recall	Polyphen2_HDIV_rankscore	0.5235235235235235	0.7649599012954966
recall	Polyphen2_HDIV_rankscore	0.5245245245245245	0.7641887723627391
recall	Polyphen2_HDIV_rankscore	0.5255255255255256	0.7631091918568784
recall	Polyphen2_HDIV_rankscore	0.5265265265265265	0.7631091918568784
recall	Polyphen2_HDIV_rankscore	0.5275275275275275	0.7623380629241209
recall	Polyphen2_HDIV_rankscore	0.5285285285285285	0.7620296113510179
recall	Polyphen2_HDIV_rankscore	0.5295295295295295	0.7620296113510179
recall	Polyphen2_HDIV_rankscore	0.5305305305305306	0.7611042566317088
recall	Polyphen2_HDIV_rankscore	0.5315315315315315	0.7611042566317088
recall	Polyphen2_HDIV_rankscore	0.5325325325325325	0.7600246761258482
recall	Polyphen2_HDIV_rankscore	0.5335335335335335	0.7590993214065391
recall	Polyphen2_HDIV_rankscore	0.5345345345345345	0.7590993214065391
recall	Polyphen2_HDIV_rankscore	0.5355355355355356	0.756631708821715
recall	Polyphen2_HDIV_rankscore	0.5365365365365365	0.7557063541024059
recall	Polyphen2_HDIV_rankscore	0.5375375375375375	0.7547809993830968
recall	Polyphen2_HDIV_rankscore	0.5385385385385385	0.7547809993830968
recall	Polyphen2_HDIV_rankscore	0.5395395395395395	0.7538556446637877
recall	Polyphen2_HDIV_rankscore	0.5405405405405406	0.7523133867982726
recall	Polyphen2_HDIV_rankscore	0.5415415415415415	0.7523133867982726
recall	Polyphen2_HDIV_rankscore	0.5425425425425425	0.7509253547193091
recall	Polyphen2_HDIV_rankscore	0.5435435435435435	0.7509253547193091
recall	Polyphen2_HDIV_rankscore	0.5445445445445445	0.7498457742134484
recall	Polyphen2_HDIV_rankscore	0.5455455455455456	0.7498457742134484
recall	Polyphen2_HDIV_rankscore	0.5465465465465466	0.7481492905613819
recall	Polyphen2_HDIV_rankscore	0.5475475475475475	0.7481492905613819
recall	Polyphen2_HDIV_rankscore	0.5485485485485485	0.7470697100555213
recall	Polyphen2_HDIV_rankscore	0.5495495495495496	0.7470697100555213
recall	Polyphen2_HDIV_rankscore	0.5505505505505506	0.7456816779765577
recall	Polyphen2_HDIV_rankscore	0.5515515515515516	0.7456816779765577
recall	Polyphen2_HDIV_rankscore	0.5525525525525525	0.7436767427513881
recall	Polyphen2_HDIV_rankscore	0.5535535535535535	0.7436767427513881
recall	Polyphen2_HDIV_rankscore	0.5545545545545546	0.7419802590993214
recall	Polyphen2_HDIV_rankscore	0.5555555555555556	0.7419802590993214
recall	Polyphen2_HDIV_rankscore	0.5565565565565566	0.7401295496607033
recall	Polyphen2_HDIV_rankscore	0.5575575575575575	0.7401295496607033
recall	Polyphen2_HDIV_rankscore	0.5585585585585585	0.7401295496607033
recall	Polyphen2_HDIV_rankscore	0.5595595595595596	0.7387415175817397
recall	Polyphen2_HDIV_rankscore	0.5605605605605606	0.7387415175817397
recall	Polyphen2_HDIV_rankscore	0.5615615615615616	0.7365823565700185
recall	Polyphen2_HDIV_rankscore	0.5625625625625625	0.7365823565700185
recall	Polyphen2_HDIV_rankscore	0.5635635635635635	0.7365823565700185
recall	Polyphen2_HDIV_rankscore	0.5645645645645646	0.7344231955582974
recall	Polyphen2_HDIV_rankscore	0.5655655655655656	0.7344231955582974
recall	Polyphen2_HDIV_rankscore	0.5665665665665666	0.7319555829734732
recall	Polyphen2_HDIV_rankscore	0.5675675675675675	0.7319555829734732
recall	Polyphen2_HDIV_rankscore	0.5685685685685685	0.7299506477483035
recall	Polyphen2_HDIV_rankscore	0.5695695695695696	0.7299506477483035
recall	Polyphen2_HDIV_rankscore	0.5705705705705706	0.7299506477483035
recall	Polyphen2_HDIV_rankscore	0.5715715715715716	0.7271745835903763
recall	Polyphen2_HDIV_rankscore	0.5725725725725725	0.7271745835903763
recall	Polyphen2_HDIV_rankscore	0.5735735735735735	0.7271745835903763
recall	Polyphen2_HDIV_rankscore	0.5745745745745746	0.7248611967921036
recall	Polyphen2_HDIV_rankscore	0.5755755755755756	0.7248611967921036
recall	Polyphen2_HDIV_rankscore	0.5765765765765766	0.7248611967921036
recall	Polyphen2_HDIV_rankscore	0.5775775775775776	0.7223935842072795
recall	Polyphen2_HDIV_rankscore	0.5785785785785785	0.7223935842072795
recall	Polyphen2_HDIV_rankscore	0.5795795795795796	0.7223935842072795
recall	Polyphen2_HDIV_rankscore	0.5805805805805806	0.7223935842072795
recall	Polyphen2_HDIV_rankscore	0.5815815815815816	0.7205428747686613
recall	Polyphen2_HDIV_rankscore	0.5825825825825826	0.7205428747686613
recall	Polyphen2_HDIV_rankscore	0.5835835835835835	0.7205428747686613
recall	Polyphen2_HDIV_rankscore	0.5845845845845846	0.7205428747686613
recall	Polyphen2_HDIV_rankscore	0.5855855855855856	0.7190006169031462
recall	Polyphen2_HDIV_rankscore	0.5865865865865866	0.7190006169031462
recall	Polyphen2_HDIV_rankscore	0.5875875875875876	0.7190006169031462
recall	Polyphen2_HDIV_rankscore	0.5885885885885885	0.7160703269586675
recall	Polyphen2_HDIV_rankscore	0.5895895895895896	0.7160703269586675
recall	Polyphen2_HDIV_rankscore	0.5905905905905906	0.7160703269586675
recall	Polyphen2_HDIV_rankscore	0.5915915915915916	0.7160703269586675
recall	Polyphen2_HDIV_rankscore	0.5925925925925926	0.7117520049352252
recall	Polyphen2_HDIV_rankscore	0.5935935935935935	0.7117520049352252
recall	Polyphen2_HDIV_rankscore	0.5945945945945946	0.7117520049352252
recall	Polyphen2_HDIV_rankscore	0.5955955955955956	0.7117520049352252
recall	Polyphen2_HDIV_rankscore	0.5965965965965966	0.708667489204195
recall	Polyphen2_HDIV_rankscore	0.5975975975975976	0.708667489204195
recall	Polyphen2_HDIV_rankscore	0.5985985985985985	0.708667489204195
recall	Polyphen2_HDIV_rankscore	0.5995995995995996	0.708667489204195
recall	Polyphen2_HDIV_rankscore	0.6006006006006006	0.7041949413942011
recall	Polyphen2_HDIV_rankscore	0.6016016016016016	0.7041949413942011
recall	Polyphen2_HDIV_rankscore	0.6026026026026026	0.7041949413942011
recall	Polyphen2_HDIV_rankscore	0.6036036036036035	0.7041949413942011
recall	Polyphen2_HDIV_rankscore	0.6046046046046046	0.7009561998766194
recall	Polyphen2_HDIV_rankscore	0.6056056056056056	0.7009561998766194
recall	Polyphen2_HDIV_rankscore	0.6066066066066066	0.7009561998766194
recall	Polyphen2_HDIV_rankscore	0.6076076076076076	0.7009561998766194
recall	Polyphen2_HDIV_rankscore	0.6086086086086087	0.7009561998766194
recall	Polyphen2_HDIV_rankscore	0.6096096096096096	0.6961752004935226
recall	Polyphen2_HDIV_rankscore	0.6106106106106106	0.6961752004935226
recall	Polyphen2_HDIV_rankscore	0.6116116116116116	0.6961752004935226
recall	Polyphen2_HDIV_rankscore	0.6126126126126126	0.6961752004935226
recall	Polyphen2_HDIV_rankscore	0.6136136136136137	0.6961752004935226
recall	Polyphen2_HDIV_rankscore	0.6146146146146146	0.6961752004935226
recall	Polyphen2_HDIV_rankscore	0.6156156156156156	0.6901603948180136
recall	Polyphen2_HDIV_rankscore	0.6166166166166166	0.6901603948180136
recall	Polyphen2_HDIV_rankscore	0.6176176176176176	0.6901603948180136
recall	Polyphen2_HDIV_rankscore	0.6186186186186187	0.6901603948180136
recall	Polyphen2_HDIV_rankscore	0.6196196196196196	0.6901603948180136
recall	Polyphen2_HDIV_rankscore	0.6206206206206206	0.6901603948180136
recall	Polyphen2_HDIV_rankscore	0.6216216216216216	0.6901603948180136
recall	Polyphen2_HDIV_rankscore	0.6226226226226226	0.6844540407156077
recall	Polyphen2_HDIV_rankscore	0.6236236236236237	0.6844540407156077
recall	Polyphen2_HDIV_rankscore	0.6246246246246246	0.6844540407156077
recall	Polyphen2_HDIV_rankscore	0.6256256256256256	0.6844540407156077
recall	Polyphen2_HDIV_rankscore	0.6266266266266266	0.6844540407156077
recall	Polyphen2_HDIV_rankscore	0.6276276276276276	0.6844540407156077
recall	Polyphen2_HDIV_rankscore	0.6286286286286287	0.6844540407156077
recall	Polyphen2_HDIV_rankscore	0.6296296296296297	0.6787476866132017
recall	Polyphen2_HDIV_rankscore	0.6306306306306306	0.6787476866132017
recall	Polyphen2_HDIV_rankscore	0.6316316316316316	0.6787476866132017
recall	Polyphen2_HDIV_rankscore	0.6326326326326326	0.6787476866132017
recall	Polyphen2_HDIV_rankscore	0.6336336336336337	0.6787476866132017
recall	Polyphen2_HDIV_rankscore	0.6346346346346347	0.6787476866132017
recall	Polyphen2_HDIV_rankscore	0.6356356356356356	0.6787476866132017
recall	Polyphen2_HDIV_rankscore	0.6366366366366366	0.6787476866132017
recall	Polyphen2_HDIV_rankscore	0.6376376376376376	0.6708821714990747
recall	Polyphen2_HDIV_rankscore	0.6386386386386387	0.6708821714990747
recall	Polyphen2_HDIV_rankscore	0.6396396396396397	0.6708821714990747
recall	Polyphen2_HDIV_rankscore	0.6406406406406406	0.6708821714990747
recall	Polyphen2_HDIV_rankscore	0.6416416416416416	0.6708821714990747
recall	Polyphen2_HDIV_rankscore	0.6426426426426426	0.6708821714990747
recall	Polyphen2_HDIV_rankscore	0.6436436436436437	0.6708821714990747
recall	Polyphen2_HDIV_rankscore	0.6446446446446447	0.6708821714990747
recall	Polyphen2_HDIV_rankscore	0.6456456456456456	0.6708821714990747
recall	Polyphen2_HDIV_rankscore	0.6466466466466466	0.6708821714990747
recall	Polyphen2_HDIV_rankscore	0.6476476476476476	0.6611659469463295
recall	Polyphen2_HDIV_rankscore	0.6486486486486487	0.6611659469463295
recall	Polyphen2_HDIV_rankscore	0.6496496496496497	0.6611659469463295
recall	Polyphen2_HDIV_rankscore	0.6506506506506506	0.6611659469463295
recall	Polyphen2_HDIV_rankscore	0.6516516516516516	0.6611659469463295
recall	Polyphen2_HDIV_rankscore	0.6526526526526526	0.6611659469463295
recall	Polyphen2_HDIV_rankscore	0.6536536536536537	0.6611659469463295
recall	Polyphen2_HDIV_rankscore	0.6546546546546547	0.6611659469463295
recall	Polyphen2_HDIV_rankscore	0.6556556556556556	0.6611659469463295
recall	Polyphen2_HDIV_rankscore	0.6566566566566566	0.6611659469463295
recall	Polyphen2_HDIV_rankscore	0.6576576576576576	0.6514497223935842
recall	Polyphen2_HDIV_rankscore	0.6586586586586587	0.6514497223935842
recall	Polyphen2_HDIV_rankscore	0.6596596596596597	0.6514497223935842
recall	Polyphen2_HDIV_rankscore	0.6606606606606606	0.6514497223935842
recall	Polyphen2_HDIV_rankscore	0.6616616616616616	0.6514497223935842
recall	Polyphen2_HDIV_rankscore	0.6626626626626626	0.6514497223935842
recall	Polyphen2_HDIV_rankscore	0.6636636636636637	0.6514497223935842
recall	Polyphen2_HDIV_rankscore	0.6646646646646647	0.6514497223935842
recall	Polyphen2_HDIV_rankscore	0.6656656656656657	0.6514497223935842
recall	Polyphen2_HDIV_rankscore	0.6666666666666666	0.6514497223935842
recall	Polyphen2_HDIV_rankscore	0.6676676676676676	0.6514497223935842
recall	Polyphen2_HDIV_rankscore	0.6686686686686687	0.6514497223935842
recall	Polyphen2_HDIV_rankscore	0.6696696696696697	0.6514497223935842
recall	Polyphen2_HDIV_rankscore	0.6706706706706707	0.6354102405922271
recall	Polyphen2_HDIV_rankscore	0.6716716716716716	0.6354102405922271
recall	Polyphen2_HDIV_rankscore	0.6726726726726726	0.6354102405922271
recall	Polyphen2_HDIV_rankscore	0.6736736736736737	0.6354102405922271
recall	Polyphen2_HDIV_rankscore	0.6746746746746747	0.6354102405922271
recall	Polyphen2_HDIV_rankscore	0.6756756756756757	0.6354102405922271
recall	Polyphen2_HDIV_rankscore	0.6766766766766766	0.6354102405922271
recall	Polyphen2_HDIV_rankscore	0.6776776776776777	0.6354102405922271
recall	Polyphen2_HDIV_rankscore	0.6786786786786787	0.6354102405922271
recall	Polyphen2_HDIV_rankscore	0.6796796796796797	0.6354102405922271
recall	Polyphen2_HDIV_rankscore	0.6806806806806807	0.6354102405922271
recall	Polyphen2_HDIV_rankscore	0.6816816816816816	0.6354102405922271
recall	Polyphen2_HDIV_rankscore	0.6826826826826827	0.6354102405922271
recall	Polyphen2_HDIV_rankscore	0.6836836836836837	0.6354102405922271
recall	Polyphen2_HDIV_rankscore	0.6846846846846847	0.6354102405922271
recall	Polyphen2_HDIV_rankscore	0.6856856856856857	0.6354102405922271
recall	Polyphen2_HDIV_rankscore	0.6866866866866866	0.6354102405922271
recall	Polyphen2_HDIV_rankscore	0.6876876876876877	0.6354102405922271
recall	Polyphen2_HDIV_rankscore	0.6886886886886887	0.6354102405922271
recall	Polyphen2_HDIV_rankscore	0.6896896896896897	0.6165946946329426
recall	Polyphen2_HDIV_rankscore	0.6906906906906907	0.6165946946329426
recall	Polyphen2_HDIV_rankscore	0.6916916916916916	0.6165946946329426
recall	Polyphen2_HDIV_rankscore	0.6926926926926927	0.6165946946329426
recall	Polyphen2_HDIV_rankscore	0.6936936936936937	0.6165946946329426
recall	Polyphen2_HDIV_rankscore	0.6946946946946947	0.6165946946329426
recall	Polyphen2_HDIV_rankscore	0.6956956956956957	0.6165946946329426
recall	Polyphen2_HDIV_rankscore	0.6966966966966966	0.6165946946329426
recall	Polyphen2_HDIV_rankscore	0.6976976976976977	0.6165946946329426
recall	Polyphen2_HDIV_rankscore	0.6986986986986987	0.6165946946329426
recall	Polyphen2_HDIV_rankscore	0.6996996996996997	0.6165946946329426
recall	Polyphen2_HDIV_rankscore	0.7007007007007007	0.6165946946329426
recall	Polyphen2_HDIV_rankscore	0.7017017017017017	0.6165946946329426
recall	Polyphen2_HDIV_rankscore	0.7027027027027027	0.6165946946329426
recall	Polyphen2_HDIV_rankscore	0.7037037037037037	0.6165946946329426
recall	Polyphen2_HDIV_rankscore	0.7047047047047047	0.6165946946329426
recall	Polyphen2_HDIV_rankscore	0.7057057057057057	0.6165946946329426
recall	Polyphen2_HDIV_rankscore	0.7067067067067067	0.6165946946329426
recall	Polyphen2_HDIV_rankscore	0.7077077077077077	0.6165946946329426
recall	Polyphen2_HDIV_rankscore	0.7087087087087087	0.6165946946329426
recall	Polyphen2_HDIV_rankscore	0.7097097097097097	0.6165946946329426
recall	Polyphen2_HDIV_rankscore	0.7107107107107107	0.6165946946329426
recall	Polyphen2_HDIV_rankscore	0.7117117117117117	0.6165946946329426
recall	Polyphen2_HDIV_rankscore	0.7127127127127127	0.6165946946329426
recall	Polyphen2_HDIV_rankscore	0.7137137137137137	0.6165946946329426
recall	Polyphen2_HDIV_rankscore	0.7147147147147147	0.6165946946329426
recall	Polyphen2_HDIV_rankscore	0.7157157157157157	0.5896051819864281
recall	Polyphen2_HDIV_rankscore	0.7167167167167167	0.5896051819864281
recall	Polyphen2_HDIV_rankscore	0.7177177177177178	0.5896051819864281
recall	Polyphen2_HDIV_rankscore	0.7187187187187187	0.5896051819864281
recall	Polyphen2_HDIV_rankscore	0.7197197197197197	0.5896051819864281
recall	Polyphen2_HDIV_rankscore	0.7207207207207207	0.5896051819864281
recall	Polyphen2_HDIV_rankscore	0.7217217217217217	0.5896051819864281
recall	Polyphen2_HDIV_rankscore	0.7227227227227228	0.5896051819864281
recall	Polyphen2_HDIV_rankscore	0.7237237237237237	0.5896051819864281
recall	Polyphen2_HDIV_rankscore	0.7247247247247247	0.5896051819864281
recall	Polyphen2_HDIV_rankscore	0.7257257257257257	0.5896051819864281
recall	Polyphen2_HDIV_rankscore	0.7267267267267267	0.5896051819864281
recall	Polyphen2_HDIV_rankscore	0.7277277277277278	0.5896051819864281
recall	Polyphen2_HDIV_rankscore	0.7287287287287287	0.5896051819864281
recall	Polyphen2_HDIV_rankscore	0.7297297297297297	0.5896051819864281
recall	Polyphen2_HDIV_rankscore	0.7307307307307307	0.5896051819864281
recall	Polyphen2_HDIV_rankscore	0.7317317317317317	0.5896051819864281
recall	Polyphen2_HDIV_rankscore	0.7327327327327328	0.5896051819864281
recall	Polyphen2_HDIV_rankscore	0.7337337337337337	0.5896051819864281
recall	Polyphen2_HDIV_rankscore	0.7347347347347347	0.5896051819864281
recall	Polyphen2_HDIV_rankscore	0.7357357357357357	0.5896051819864281
recall	Polyphen2_HDIV_rankscore	0.7367367367367368	0.5896051819864281
recall	Polyphen2_HDIV_rankscore	0.7377377377377378	0.5896051819864281
recall	Polyphen2_HDIV_rankscore	0.7387387387387387	0.5896051819864281
recall	Polyphen2_HDIV_rankscore	0.7397397397397397	0.5896051819864281
recall	Polyphen2_HDIV_rankscore	0.7407407407407407	0.5896051819864281
recall	Polyphen2_HDIV_rankscore	0.7417417417417418	0.5896051819864281
recall	Polyphen2_HDIV_rankscore	0.7427427427427428	0.5896051819864281
recall	Polyphen2_HDIV_rankscore	0.7437437437437437	0.5896051819864281
recall	Polyphen2_HDIV_rankscore	0.7447447447447447	0.5896051819864281
recall	Polyphen2_HDIV_rankscore	0.7457457457457457	0.5896051819864281
recall	Polyphen2_HDIV_rankscore	0.7467467467467468	0.5896051819864281
recall	Polyphen2_HDIV_rankscore	0.7477477477477478	0.5896051819864281
recall	Polyphen2_HDIV_rankscore	0.7487487487487487	0.5896051819864281
recall	Polyphen2_HDIV_rankscore	0.7497497497497497	0.5896051819864281
recall	Polyphen2_HDIV_rankscore	0.7507507507507507	0.5896051819864281
recall	Polyphen2_HDIV_rankscore	0.7517517517517518	0.5896051819864281
recall	Polyphen2_HDIV_rankscore	0.7527527527527528	0.5896051819864281
recall	Polyphen2_HDIV_rankscore	0.7537537537537538	0.5896051819864281
recall	Polyphen2_HDIV_rankscore	0.7547547547547547	0.5896051819864281
recall	Polyphen2_HDIV_rankscore	0.7557557557557557	0.5896051819864281
recall	Polyphen2_HDIV_rankscore	0.7567567567567568	0.5896051819864281
recall	Polyphen2_HDIV_rankscore	0.7577577577577578	0.5896051819864281
recall	Polyphen2_HDIV_rankscore	0.7587587587587588	0.5896051819864281
recall	Polyphen2_HDIV_rankscore	0.7597597597597597	0.5896051819864281
recall	Polyphen2_HDIV_rankscore	0.7607607607607607	0.5896051819864281
recall	Polyphen2_HDIV_rankscore	0.7617617617617618	0.5896051819864281
recall	Polyphen2_HDIV_rankscore	0.7627627627627628	0.5896051819864281
recall	Polyphen2_HDIV_rankscore	0.7637637637637638	0.5896051819864281
recall	Polyphen2_HDIV_rankscore	0.7647647647647647	0.5181986428130784
recall	Polyphen2_HDIV_rankscore	0.7657657657657657	0.5181986428130784
recall	Polyphen2_HDIV_rankscore	0.7667667667667668	0.5181986428130784
recall	Polyphen2_HDIV_rankscore	0.7677677677677678	0.5181986428130784
recall	Polyphen2_HDIV_rankscore	0.7687687687687688	0.5181986428130784
recall	Polyphen2_HDIV_rankscore	0.7697697697697697	0.5181986428130784
recall	Polyphen2_HDIV_rankscore	0.7707707707707707	0.5181986428130784
recall	Polyphen2_HDIV_rankscore	0.7717717717717718	0.5181986428130784
recall	Polyphen2_HDIV_rankscore	0.7727727727727728	0.5181986428130784
recall	Polyphen2_HDIV_rankscore	0.7737737737737738	0.5181986428130784
recall	Polyphen2_HDIV_rankscore	0.7747747747747747	0.5181986428130784
recall	Polyphen2_HDIV_rankscore	0.7757757757757757	0.5181986428130784
recall	Polyphen2_HDIV_rankscore	0.7767767767767768	0.5181986428130784
recall	Polyphen2_HDIV_rankscore	0.7777777777777778	0.5181986428130784
recall	Polyphen2_HDIV_rankscore	0.7787787787787788	0.5181986428130784
recall	Polyphen2_HDIV_rankscore	0.7797797797797797	0.5181986428130784
recall	Polyphen2_HDIV_rankscore	0.7807807807807807	0.5181986428130784
recall	Polyphen2_HDIV_rankscore	0.7817817817817818	0.5181986428130784
recall	Polyphen2_HDIV_rankscore	0.7827827827827828	0.5181986428130784
recall	Polyphen2_HDIV_rankscore	0.7837837837837838	0.5181986428130784
recall	Polyphen2_HDIV_rankscore	0.7847847847847848	0.5181986428130784
recall	Polyphen2_HDIV_rankscore	0.7857857857857857	0.5181986428130784
recall	Polyphen2_HDIV_rankscore	0.7867867867867868	0.5181986428130784
recall	Polyphen2_HDIV_rankscore	0.7877877877877878	0.5181986428130784
recall	Polyphen2_HDIV_rankscore	0.7887887887887888	0.5181986428130784
recall	Polyphen2_HDIV_rankscore	0.7897897897897898	0.5181986428130784
recall	Polyphen2_HDIV_rankscore	0.7907907907907907	0.5181986428130784
recall	Polyphen2_HDIV_rankscore	0.7917917917917918	0.5181986428130784
recall	Polyphen2_HDIV_rankscore	0.7927927927927928	0.5181986428130784
recall	Polyphen2_HDIV_rankscore	0.7937937937937938	0.5181986428130784
recall	Polyphen2_HDIV_rankscore	0.7947947947947948	0.5181986428130784
recall	Polyphen2_HDIV_rankscore	0.7957957957957957	0.5181986428130784
recall	Polyphen2_HDIV_rankscore	0.7967967967967968	0.5181986428130784
recall	Polyphen2_HDIV_rankscore	0.7977977977977978	0.5181986428130784
recall	Polyphen2_HDIV_rankscore	0.7987987987987988	0.5181986428130784
recall	Polyphen2_HDIV_rankscore	0.7997997997997998	0.5181986428130784
recall	Polyphen2_HDIV_rankscore	0.8008008008008007	0.5181986428130784
recall	Polyphen2_HDIV_rankscore	0.8018018018018018	0.5181986428130784
recall	Polyphen2_HDIV_rankscore	0.8028028028028028	0.5181986428130784
recall	Polyphen2_HDIV_rankscore	0.8038038038038038	0.5181986428130784
recall	Polyphen2_HDIV_rankscore	0.8048048048048048	0.5181986428130784
recall	Polyphen2_HDIV_rankscore	0.8058058058058059	0.5181986428130784
recall	Polyphen2_HDIV_rankscore	0.8068068068068068	0.5181986428130784
recall	Polyphen2_HDIV_rankscore	0.8078078078078078	0.5181986428130784
recall	Polyphen2_HDIV_rankscore	0.8088088088088088	0.5181986428130784
recall	Polyphen2_HDIV_rankscore	0.8098098098098098	0.5181986428130784
recall	Polyphen2_HDIV_rankscore	0.8108108108108109	0.5181986428130784
recall	Polyphen2_HDIV_rankscore	0.8118118118118118	0.5181986428130784
recall	Polyphen2_HDIV_rankscore	0.8128128128128128	0.5181986428130784
recall	Polyphen2_HDIV_rankscore	0.8138138138138138	0.5181986428130784
recall	Polyphen2_HDIV_rankscore	0.8148148148148148	0.5181986428130784
recall	Polyphen2_HDIV_rankscore	0.8158158158158159	0.5181986428130784
recall	Polyphen2_HDIV_rankscore	0.8168168168168168	0.5181986428130784
recall	Polyphen2_HDIV_rankscore	0.8178178178178178	0.5181986428130784
recall	Polyphen2_HDIV_rankscore	0.8188188188188188	0.5181986428130784
recall	Polyphen2_HDIV_rankscore	0.8198198198198198	0.5181986428130784
recall	Polyphen2_HDIV_rankscore	0.8208208208208209	0.5181986428130784
recall	Polyphen2_HDIV_rankscore	0.8218218218218218	0.5181986428130784
recall	Polyphen2_HDIV_rankscore	0.8228228228228228	0.5181986428130784
recall	Polyphen2_HDIV_rankscore	0.8238238238238238	0.5181986428130784
recall	Polyphen2_HDIV_rankscore	0.8248248248248248	0.5181986428130784
recall	Polyphen2_HDIV_rankscore	0.8258258258258259	0.5181986428130784
recall	Polyphen2_HDIV_rankscore	0.8268268268268268	0.5181986428130784
recall	Polyphen2_HDIV_rankscore	0.8278278278278278	0.5181986428130784
recall	Polyphen2_HDIV_rankscore	0.8288288288288288	0.5181986428130784
recall	Polyphen2_HDIV_rankscore	0.8298298298298298	0.5181986428130784
recall	Polyphen2_HDIV_rankscore	0.8308308308308309	0.5181986428130784
recall	Polyphen2_HDIV_rankscore	0.8318318318318318	0.5181986428130784
recall	Polyphen2_HDIV_rankscore	0.8328328328328328	0.5181986428130784
recall	Polyphen2_HDIV_rankscore	0.8338338338338338	0.5181986428130784
recall	Polyphen2_HDIV_rankscore	0.8348348348348348	0.5181986428130784
recall	Polyphen2_HDIV_rankscore	0.8358358358358359	0.5181986428130784
recall	Polyphen2_HDIV_rankscore	0.8368368368368369	0.5181986428130784
recall	Polyphen2_HDIV_rankscore	0.8378378378378378	0.5181986428130784
recall	Polyphen2_HDIV_rankscore	0.8388388388388388	0.5181986428130784
recall	Polyphen2_HDIV_rankscore	0.8398398398398398	0.5181986428130784
recall	Polyphen2_HDIV_rankscore	0.8408408408408409	0.5181986428130784
recall	Polyphen2_HDIV_rankscore	0.8418418418418419	0.5181986428130784
recall	Polyphen2_HDIV_rankscore	0.8428428428428428	0.5181986428130784
recall	Polyphen2_HDIV_rankscore	0.8438438438438438	0.5181986428130784
recall	Polyphen2_HDIV_rankscore	0.8448448448448448	0.5181986428130784
recall	Polyphen2_HDIV_rankscore	0.8458458458458459	0.5181986428130784
recall	Polyphen2_HDIV_rankscore	0.8468468468468469	0.5181986428130784
recall	Polyphen2_HDIV_rankscore	0.8478478478478478	0.5181986428130784
recall	Polyphen2_HDIV_rankscore	0.8488488488488488	0.5181986428130784
recall	Polyphen2_HDIV_rankscore	0.8498498498498498	0.5181986428130784
recall	Polyphen2_HDIV_rankscore	0.8508508508508509	0.5181986428130784
recall	Polyphen2_HDIV_rankscore	0.8518518518518519	0.5181986428130784
recall	Polyphen2_HDIV_rankscore	0.8528528528528528	0.5181986428130784
recall	Polyphen2_HDIV_rankscore	0.8538538538538538	0.5181986428130784
recall	Polyphen2_HDIV_rankscore	0.8548548548548548	0.5181986428130784
recall	Polyphen2_HDIV_rankscore	0.8558558558558559	0.5181986428130784
recall	Polyphen2_HDIV_rankscore	0.8568568568568569	0.5181986428130784
recall	Polyphen2_HDIV_rankscore	0.8578578578578578	0.5181986428130784
recall	Polyphen2_HDIV_rankscore	0.8588588588588588	0.5181986428130784
recall	Polyphen2_HDIV_rankscore	0.8598598598598598	0.5181986428130784
recall	Polyphen2_HDIV_rankscore	0.8608608608608609	0.5181986428130784
recall	Polyphen2_HDIV_rankscore	0.8618618618618619	0.5181986428130784
recall	Polyphen2_HDIV_rankscore	0.8628628628628628	0.5181986428130784
recall	Polyphen2_HDIV_rankscore	0.8638638638638638	0.5181986428130784
recall	Polyphen2_HDIV_rankscore	0.8648648648648649	0.5181986428130784
recall	Polyphen2_HDIV_rankscore	0.8658658658658659	0.5181986428130784
recall	Polyphen2_HDIV_rankscore	0.8668668668668669	0.5181986428130784
recall	Polyphen2_HDIV_rankscore	0.8678678678678678	0.5181986428130784
recall	Polyphen2_HDIV_rankscore	0.8688688688688688	0.5181986428130784
recall	Polyphen2_HDIV_rankscore	0.8698698698698699	0.5181986428130784
recall	Polyphen2_HDIV_rankscore	0.8708708708708709	0.5181986428130784
recall	Polyphen2_HDIV_rankscore	0.8718718718718719	0.5181986428130784
recall	Polyphen2_HDIV_rankscore	0.8728728728728729	0.5181986428130784
recall	Polyphen2_HDIV_rankscore	0.8738738738738738	0.5181986428130784
recall	Polyphen2_HDIV_rankscore	0.8748748748748749	0.5181986428130784
recall	Polyphen2_HDIV_rankscore	0.8758758758758759	0.5181986428130784
recall	Polyphen2_HDIV_rankscore	0.8768768768768769	0.5181986428130784
recall	Polyphen2_HDIV_rankscore	0.8778778778778779	0.5181986428130784
recall	Polyphen2_HDIV_rankscore	0.8788788788788788	0.5181986428130784
recall	Polyphen2_HDIV_rankscore	0.8798798798798799	0.5181986428130784
recall	Polyphen2_HDIV_rankscore	0.8808808808808809	0.5181986428130784
recall	Polyphen2_HDIV_rankscore	0.8818818818818819	0.5181986428130784
recall	Polyphen2_HDIV_rankscore	0.8828828828828829	0.5181986428130784
recall	Polyphen2_HDIV_rankscore	0.8838838838838838	0.5181986428130784
recall	Polyphen2_HDIV_rankscore	0.8848848848848849	0.5181986428130784
recall	Polyphen2_HDIV_rankscore	0.8858858858858859	0.5181986428130784
recall	Polyphen2_HDIV_rankscore	0.8868868868868869	0.5181986428130784
recall	Polyphen2_HDIV_rankscore	0.8878878878878879	0.5181986428130784
recall	Polyphen2_HDIV_rankscore	0.8888888888888888	0.5181986428130784
recall	Polyphen2_HDIV_rankscore	0.8898898898898899	0.5181986428130784
recall	Polyphen2_HDIV_rankscore	0.8908908908908909	0.5181986428130784
recall	Polyphen2_HDIV_rankscore	0.8918918918918919	0.5181986428130784
recall	Polyphen2_HDIV_rankscore	0.8928928928928929	0.5181986428130784
recall	Polyphen2_HDIV_rankscore	0.8938938938938938	0.5181986428130784
recall	Polyphen2_HDIV_rankscore	0.8948948948948949	0.5181986428130784
recall	Polyphen2_HDIV_rankscore	0.8958958958958959	0.5181986428130784
recall	Polyphen2_HDIV_rankscore	0.8968968968968969	0.5181986428130784
recall	Polyphen2_HDIV_rankscore	0.8978978978978979	0.5181986428130784
recall	Polyphen2_HDIV_rankscore	0.8988988988988988	0.0
recall	Polyphen2_HDIV_rankscore	0.8998998998998999	0.0
recall	Polyphen2_HDIV_rankscore	0.9009009009009009	0.0
recall	Polyphen2_HDIV_rankscore	0.9019019019019019	0.0
recall	Polyphen2_HDIV_rankscore	0.9029029029029029	0.0
recall	Polyphen2_HDIV_rankscore	0.9039039039039038	0.0
recall	Polyphen2_HDIV_rankscore	0.9049049049049049	0.0
recall	Polyphen2_HDIV_rankscore	0.9059059059059059	0.0
recall	Polyphen2_HDIV_rankscore	0.9069069069069069	0.0
recall	Polyphen2_HDIV_rankscore	0.9079079079079079	0.0
recall	Polyphen2_HDIV_rankscore	0.9089089089089089	0.0
recall	Polyphen2_HDIV_rankscore	0.9099099099099099	0.0
recall	Polyphen2_HDIV_rankscore	0.9109109109109109	0.0
recall	Polyphen2_HDIV_rankscore	0.9119119119119119	0.0
recall	Polyphen2_HDIV_rankscore	0.9129129129129129	0.0
recall	Polyphen2_HDIV_rankscore	0.9139139139139139	0.0
recall	Polyphen2_HDIV_rankscore	0.914914914914915	0.0
recall	Polyphen2_HDIV_rankscore	0.9159159159159159	0.0
recall	Polyphen2_HDIV_rankscore	0.9169169169169169	0.0
recall	Polyphen2_HDIV_rankscore	0.9179179179179179	0.0
recall	Polyphen2_HDIV_rankscore	0.9189189189189189	0.0
recall	Polyphen2_HDIV_rankscore	0.91991991991992	0.0
recall	Polyphen2_HDIV_rankscore	0.9209209209209209	0.0
recall	Polyphen2_HDIV_rankscore	0.9219219219219219	0.0
recall	Polyphen2_HDIV_rankscore	0.9229229229229229	0.0
recall	Polyphen2_HDIV_rankscore	0.9239239239239239	0.0
recall	Polyphen2_HDIV_rankscore	0.924924924924925	0.0
recall	Polyphen2_HDIV_rankscore	0.9259259259259259	0.0
recall	Polyphen2_HDIV_rankscore	0.9269269269269269	0.0
recall	Polyphen2_HDIV_rankscore	0.9279279279279279	0.0
recall	Polyphen2_HDIV_rankscore	0.9289289289289289	0.0
recall	Polyphen2_HDIV_rankscore	0.92992992992993	0.0
recall	Polyphen2_HDIV_rankscore	0.9309309309309309	0.0
recall	Polyphen2_HDIV_rankscore	0.9319319319319319	0.0
recall	Polyphen2_HDIV_rankscore	0.9329329329329329	0.0
recall	Polyphen2_HDIV_rankscore	0.933933933933934	0.0
recall	Polyphen2_HDIV_rankscore	0.934934934934935	0.0
recall	Polyphen2_HDIV_rankscore	0.9359359359359359	0.0
recall	Polyphen2_HDIV_rankscore	0.9369369369369369	0.0
recall	Polyphen2_HDIV_rankscore	0.9379379379379379	0.0
recall	Polyphen2_HDIV_rankscore	0.938938938938939	0.0
recall	Polyphen2_HDIV_rankscore	0.93993993993994	0.0
recall	Polyphen2_HDIV_rankscore	0.9409409409409409	0.0
recall	Polyphen2_HDIV_rankscore	0.9419419419419419	0.0
recall	Polyphen2_HDIV_rankscore	0.9429429429429429	0.0
recall	Polyphen2_HDIV_rankscore	0.943943943943944	0.0
recall	Polyphen2_HDIV_rankscore	0.944944944944945	0.0
recall	Polyphen2_HDIV_rankscore	0.9459459459459459	0.0
recall	Polyphen2_HDIV_rankscore	0.9469469469469469	0.0
recall	Polyphen2_HDIV_rankscore	0.9479479479479479	0.0
recall	Polyphen2_HDIV_rankscore	0.948948948948949	0.0
recall	Polyphen2_HDIV_rankscore	0.94994994994995	0.0
recall	Polyphen2_HDIV_rankscore	0.950950950950951	0.0
recall	Polyphen2_HDIV_rankscore	0.9519519519519519	0.0
recall	Polyphen2_HDIV_rankscore	0.9529529529529529	0.0
recall	Polyphen2_HDIV_rankscore	0.953953953953954	0.0
recall	Polyphen2_HDIV_rankscore	0.954954954954955	0.0
recall	Polyphen2_HDIV_rankscore	0.955955955955956	0.0
recall	Polyphen2_HDIV_rankscore	0.9569569569569569	0.0
recall	Polyphen2_HDIV_rankscore	0.9579579579579579	0.0
recall	Polyphen2_HDIV_rankscore	0.958958958958959	0.0
recall	Polyphen2_HDIV_rankscore	0.95995995995996	0.0
recall	Polyphen2_HDIV_rankscore	0.960960960960961	0.0
recall	Polyphen2_HDIV_rankscore	0.9619619619619619	0.0
recall	Polyphen2_HDIV_rankscore	0.9629629629629629	0.0
recall	Polyphen2_HDIV_rankscore	0.963963963963964	0.0
recall	Polyphen2_HDIV_rankscore	0.964964964964965	0.0
recall	Polyphen2_HDIV_rankscore	0.965965965965966	0.0
recall	Polyphen2_HDIV_rankscore	0.9669669669669669	0.0
recall	Polyphen2_HDIV_rankscore	0.9679679679679679	0.0
recall	Polyphen2_HDIV_rankscore	0.968968968968969	0.0
recall	Polyphen2_HDIV_rankscore	0.96996996996997	0.0
recall	Polyphen2_HDIV_rankscore	0.970970970970971	0.0
recall	Polyphen2_HDIV_rankscore	0.9719719719719719	0.0
recall	Polyphen2_HDIV_rankscore	0.9729729729729729	0.0
recall	Polyphen2_HDIV_rankscore	0.973973973973974	0.0
recall	Polyphen2_HDIV_rankscore	0.974974974974975	0.0
recall	Polyphen2_HDIV_rankscore	0.975975975975976	0.0
recall	Polyphen2_HDIV_rankscore	0.9769769769769769	0.0
recall	Polyphen2_HDIV_rankscore	0.9779779779779779	0.0
recall	Polyphen2_HDIV_rankscore	0.978978978978979	0.0
recall	Polyphen2_HDIV_rankscore	0.97997997997998	0.0
recall	Polyphen2_HDIV_rankscore	0.980980980980981	0.0
recall	Polyphen2_HDIV_rankscore	0.9819819819819819	0.0
recall	Polyphen2_HDIV_rankscore	0.9829829829829829	0.0
recall	Polyphen2_HDIV_rankscore	0.983983983983984	0.0
recall	Polyphen2_HDIV_rankscore	0.984984984984985	0.0
recall	Polyphen2_HDIV_rankscore	0.985985985985986	0.0
recall	Polyphen2_HDIV_rankscore	0.986986986986987	0.0
recall	Polyphen2_HDIV_rankscore	0.9879879879879879	0.0
recall	Polyphen2_HDIV_rankscore	0.988988988988989	0.0
recall	Polyphen2_HDIV_rankscore	0.98998998998999	0.0
recall	Polyphen2_HDIV_rankscore	0.990990990990991	0.0
recall	Polyphen2_HDIV_rankscore	0.991991991991992	0.0
recall	Polyphen2_HDIV_rankscore	0.992992992992993	0.0
recall	Polyphen2_HDIV_rankscore	0.993993993993994	0.0
recall	Polyphen2_HDIV_rankscore	0.994994994994995	0.0
recall	Polyphen2_HDIV_rankscore	0.995995995995996	0.0
recall	Polyphen2_HDIV_rankscore	0.996996996996997	0.0
recall	Polyphen2_HDIV_rankscore	0.997997997997998	0.0
recall	Polyphen2_HDIV_rankscore	0.998998998998999	0.0
[truncated: 108,001 more rows]
