# Supplementary material for: Generalising better: Applying deep learning to integrate deleteriousness prediction scores for whole-exome SNV studies
Source: PLoS One. 2018 Mar 14;13(3):e0192829. doi: 10.1371/journal.pone.0192829 (PMC5851551; doi:10.1371/journal.pone.0192829)
Supplement: S2 File — Multiple additional performance indicators calculated on a range of binary cutoff thresholds. (TGZ) [file pone.0192829.s002.tgz › perftest/roc_curves/nature.tsv]

fpr	score	tpr
0.0	SIFT	0.0
0.1206896551724138	SIFT	0.4628099173553719
0.1810344827586207	SIFT	0.5867768595041323
0.21551724137931033	SIFT	0.628099173553719
0.2413793103448276	SIFT	0.6694214876033058
0.25	SIFT	0.6776859504132231
0.28448275862068967	SIFT	0.6942148760330579
0.29310344827586204	SIFT	0.7024793388429752
0.3103448275862069	SIFT	0.7024793388429752
0.3275862068965517	SIFT	0.7355371900826446
0.33620689655172414	SIFT	0.7355371900826446
0.33620689655172414	SIFT	0.743801652892562
0.3448275862068966	SIFT	0.7603305785123967
0.35344827586206895	SIFT	0.768595041322314
0.3620689655172414	SIFT	0.768595041322314
0.3620689655172414	SIFT	0.7768595041322314
0.3620689655172414	SIFT	0.7933884297520661
0.3793103448275862	SIFT	0.7933884297520661
0.3879310344827586	SIFT	0.7933884297520661
0.3879310344827586	SIFT	0.8099173553719008
0.3879310344827586	SIFT	0.8429752066115702
0.39655172413793105	SIFT	0.8512396694214877
0.39655172413793105	SIFT	0.859504132231405
0.4051724137931034	SIFT	0.859504132231405
0.4051724137931034	SIFT	0.8677685950413223
0.41379310344827586	SIFT	0.8677685950413223
0.41379310344827586	SIFT	0.8925619834710744
0.4224137931034483	SIFT	0.9008264462809917
0.4224137931034483	SIFT	0.9090909090909091
0.45689655172413796	SIFT	0.9090909090909091
0.45689655172413796	SIFT	0.9173553719008265
0.47413793103448276	SIFT	0.9173553719008265
0.4827586206896552	SIFT	0.9173553719008265
0.4827586206896552	SIFT	0.9256198347107438
0.49137931034482757	SIFT	0.9256198347107438
0.5086206896551724	SIFT	0.9256198347107438
0.5689655172413793	SIFT	0.9256198347107438
0.5862068965517241	SIFT	0.9256198347107438
0.603448275862069	SIFT	0.9256198347107438
0.603448275862069	SIFT	0.9338842975206612
0.6379310344827587	SIFT	0.9338842975206612
0.6379310344827587	SIFT	0.9421487603305785
0.6551724137931034	SIFT	0.9421487603305785
0.6551724137931034	SIFT	0.9504132231404959
0.7413793103448276	SIFT	0.9504132231404959
0.75	SIFT	0.9586776859504132
0.75	SIFT	0.9669421487603306
0.7672413793103449	SIFT	0.9669421487603306
0.7758620689655172	SIFT	0.9752066115702479
0.7844827586206896	SIFT	0.9752066115702479
0.7844827586206896	SIFT	0.9834710743801653
0.853448275862069	SIFT	0.9834710743801653
0.853448275862069	SIFT	0.9917355371900827
0.9310344827586207	SIFT	0.9917355371900827
1.0	SIFT	1.0
0.0	PolyPhen HDIV	0.0
0.17094017094017094	PolyPhen HDIV	0.4878048780487805
0.21367521367521367	PolyPhen HDIV	0.5934959349593496
0.21367521367521367	PolyPhen HDIV	0.6422764227642277
0.23931623931623933	PolyPhen HDIV	0.6666666666666666
0.23931623931623933	PolyPhen HDIV	0.6747967479674797
0.24786324786324787	PolyPhen HDIV	0.6747967479674797
0.2564102564102564	PolyPhen HDIV	0.6829268292682927
0.2564102564102564	PolyPhen HDIV	0.7073170731707317
0.2564102564102564	PolyPhen HDIV	0.7154471544715447
0.2564102564102564	PolyPhen HDIV	0.7317073170731707
0.2564102564102564	PolyPhen HDIV	0.7479674796747967
0.26495726495726496	PolyPhen HDIV	0.7560975609756098
0.27350427350427353	PolyPhen HDIV	0.7560975609756098
0.27350427350427353	PolyPhen HDIV	0.8048780487804879
0.28205128205128205	PolyPhen HDIV	0.8130081300813008
0.29914529914529914	PolyPhen HDIV	0.8130081300813008
0.29914529914529914	PolyPhen HDIV	0.8373983739837398
0.3333333333333333	PolyPhen HDIV	0.8373983739837398
0.3333333333333333	PolyPhen HDIV	0.8455284552845529
0.3418803418803419	PolyPhen HDIV	0.8455284552845529
0.3418803418803419	PolyPhen HDIV	0.8780487804878049
0.36752136752136755	PolyPhen HDIV	0.8780487804878049
0.36752136752136755	PolyPhen HDIV	0.8861788617886179
0.39316239316239315	PolyPhen HDIV	0.8861788617886179
0.39316239316239315	PolyPhen HDIV	0.9105691056910569
0.41025641025641024	PolyPhen HDIV	0.9105691056910569
0.41025641025641024	PolyPhen HDIV	0.9186991869918699
0.4188034188034188	PolyPhen HDIV	0.9186991869918699
0.4188034188034188	PolyPhen HDIV	0.926829268292683
0.42735042735042733	PolyPhen HDIV	0.926829268292683
0.42735042735042733	PolyPhen HDIV	0.9349593495934959
0.4444444444444444	PolyPhen HDIV	0.9349593495934959
0.4444444444444444	PolyPhen HDIV	0.943089430894309
0.49572649572649574	PolyPhen HDIV	0.943089430894309
0.49572649572649574	PolyPhen HDIV	0.959349593495935
0.5042735042735043	PolyPhen HDIV	0.959349593495935
0.5128205128205128	PolyPhen HDIV	0.967479674796748
0.5299145299145299	PolyPhen HDIV	0.967479674796748
0.5299145299145299	PolyPhen HDIV	0.975609756097561
0.5982905982905983	PolyPhen HDIV	0.975609756097561
0.6153846153846154	PolyPhen HDIV	0.975609756097561
0.6239316239316239	PolyPhen HDIV	0.975609756097561
0.6239316239316239	PolyPhen HDIV	0.983739837398374
0.6324786324786325	PolyPhen HDIV	0.983739837398374
0.6581196581196581	PolyPhen HDIV	0.983739837398374
0.6752136752136753	PolyPhen HDIV	0.983739837398374
0.7008547008547008	PolyPhen HDIV	0.983739837398374
0.7094017094017094	PolyPhen HDIV	0.983739837398374
0.7264957264957265	PolyPhen HDIV	0.983739837398374
0.7350427350427351	PolyPhen HDIV	0.991869918699187
0.7521367521367521	PolyPhen HDIV	0.991869918699187
0.811965811965812	PolyPhen HDIV	1.0
1.0	PolyPhen HDIV	1.0
0.0	PolyPhen HVAR	0.0
0.05128205128205128	PolyPhen HVAR	0.17886178861788618
0.08547008547008547	PolyPhen HVAR	0.2845528455284553
0.08547008547008547	PolyPhen HVAR	0.3170731707317073
0.1111111111111111	PolyPhen HVAR	0.34959349593495936
0.1282051282051282	PolyPhen HVAR	0.36585365853658536
0.1452991452991453	PolyPhen HVAR	0.3983739837398374
0.1623931623931624	PolyPhen HVAR	0.4065040650406504
0.1623931623931624	PolyPhen HVAR	0.4146341463414634
0.1623931623931624	PolyPhen HVAR	0.43902439024390244
0.1623931623931624	PolyPhen HVAR	0.45528455284552843
0.17094017094017094	PolyPhen HVAR	0.4715447154471545
0.17094017094017094	PolyPhen HVAR	0.4878048780487805
0.17094017094017094	PolyPhen HVAR	0.5121951219512195
0.1794871794871795	PolyPhen HVAR	0.5203252032520326
0.1794871794871795	PolyPhen HVAR	0.5447154471544715
0.18803418803418803	PolyPhen HVAR	0.5447154471544715
0.18803418803418803	PolyPhen HVAR	0.5691056910569106
0.18803418803418803	PolyPhen HVAR	0.5772357723577236
0.19658119658119658	PolyPhen HVAR	0.5853658536585366
0.19658119658119658	PolyPhen HVAR	0.5934959349593496
0.20512820512820512	PolyPhen HVAR	0.5934959349593496
0.20512820512820512	PolyPhen HVAR	0.6178861788617886
0.21367521367521367	PolyPhen HVAR	0.6260162601626016
0.2222222222222222	PolyPhen HVAR	0.6260162601626016
0.2222222222222222	PolyPhen HVAR	0.6504065040650406
0.23931623931623933	PolyPhen HVAR	0.6666666666666666
0.24786324786324787	PolyPhen HVAR	0.6666666666666666
0.24786324786324787	PolyPhen HVAR	0.7317073170731707
0.2564102564102564	PolyPhen HVAR	0.7317073170731707
0.2564102564102564	PolyPhen HVAR	0.7886178861788617
0.26495726495726496	PolyPhen HVAR	0.7967479674796748
0.26495726495726496	PolyPhen HVAR	0.8130081300813008
0.28205128205128205	PolyPhen HVAR	0.8130081300813008
0.28205128205128205	PolyPhen HVAR	0.8211382113821138
0.29914529914529914	PolyPhen HVAR	0.8211382113821138
0.3247863247863248	PolyPhen HVAR	0.8211382113821138
0.3247863247863248	PolyPhen HVAR	0.8617886178861789
0.3504273504273504	PolyPhen HVAR	0.8617886178861789
0.3504273504273504	PolyPhen HVAR	0.8861788617886179
0.358974358974359	PolyPhen HVAR	0.8861788617886179
0.358974358974359	PolyPhen HVAR	0.9024390243902439
0.36752136752136755	PolyPhen HVAR	0.9024390243902439
0.36752136752136755	PolyPhen HVAR	0.9186991869918699
0.37606837606837606	PolyPhen HVAR	0.9186991869918699
0.37606837606837606	PolyPhen HVAR	0.926829268292683
0.4017094017094017	PolyPhen HVAR	0.926829268292683
0.4017094017094017	PolyPhen HVAR	0.9349593495934959
0.4358974358974359	PolyPhen HVAR	0.9349593495934959
0.4358974358974359	PolyPhen HVAR	0.943089430894309
0.452991452991453	PolyPhen HVAR	0.943089430894309
0.452991452991453	PolyPhen HVAR	0.9512195121951219
0.4700854700854701	PolyPhen HVAR	0.9512195121951219
0.4700854700854701	PolyPhen HVAR	0.959349593495935
0.5299145299145299	PolyPhen HVAR	0.959349593495935
0.5299145299145299	PolyPhen HVAR	0.967479674796748
0.5470085470085471	PolyPhen HVAR	0.967479674796748
0.5641025641025641	PolyPhen HVAR	0.967479674796748
0.5982905982905983	PolyPhen HVAR	0.967479674796748
0.6068376068376068	PolyPhen HVAR	0.975609756097561
0.6068376068376068	PolyPhen HVAR	0.983739837398374
0.6324786324786325	PolyPhen HVAR	0.983739837398374
0.6495726495726496	PolyPhen HVAR	0.983739837398374
0.6923076923076923	PolyPhen HVAR	0.983739837398374
0.7094017094017094	PolyPhen HVAR	0.991869918699187
0.811965811965812	PolyPhen HVAR	0.991869918699187
0.8376068376068376	PolyPhen HVAR	0.991869918699187
0.8888888888888888	PolyPhen HVAR	1.0
1.0	PolyPhen HVAR	1.0
0.0	LRT	0.0
0.13186813186813187	LRT	0.680672268907563
0.18681318681318682	LRT	0.7647058823529411
0.21978021978021978	LRT	0.8151260504201681
0.24175824175824176	LRT	0.8319327731092437
0.25274725274725274	LRT	0.8403361344537815
0.26373626373626374	LRT	0.8403361344537815
0.27472527472527475	LRT	0.8487394957983193
0.27472527472527475	LRT	0.8823529411764706
0.2857142857142857	LRT	0.8907563025210085
0.31868131868131866	LRT	0.8907563025210085
0.31868131868131866	LRT	0.8991596638655462
0.34065934065934067	LRT	0.8991596638655462
0.34065934065934067	LRT	0.907563025210084
0.38461538461538464	LRT	0.907563025210084
0.38461538461538464	LRT	0.9243697478991597
0.4065934065934066	LRT	0.9243697478991597
0.4065934065934066	LRT	0.9327731092436975
0.4175824175824176	LRT	0.9327731092436975
0.4175824175824176	LRT	0.9411764705882353
0.46153846153846156	LRT	0.9411764705882353
0.46153846153846156	LRT	0.9495798319327731
0.5714285714285714	LRT	0.9495798319327731
0.5714285714285714	LRT	0.9663865546218487
0.6043956043956044	LRT	0.9663865546218487
0.6043956043956044	LRT	0.9831932773109243
0.6593406593406593	LRT	0.9831932773109243
0.6813186813186813	LRT	0.9831932773109243
0.7472527472527473	LRT	0.9831932773109243
0.7472527472527473	LRT	0.9915966386554622
0.7582417582417582	LRT	0.9915966386554622
0.7582417582417582	LRT	1.0
0.978021978021978	LRT	1.0
1.0	LRT	1.0
0.0	MutationTaster	0.0
0.09401709401709402	MutationTaster	0.768
0.17094017094017094	MutationTaster	0.848
0.1794871794871795	MutationTaster	0.848
0.1794871794871795	MutationTaster	0.856
0.19658119658119658	MutationTaster	0.856
0.19658119658119658	MutationTaster	0.872
0.20512820512820512	MutationTaster	0.872
0.20512820512820512	MutationTaster	0.888
0.23076923076923078	MutationTaster	0.888
0.23076923076923078	MutationTaster	0.904
0.24786324786324787	MutationTaster	0.904
0.24786324786324787	MutationTaster	0.92
0.2564102564102564	MutationTaster	0.92
0.2564102564102564	MutationTaster	0.936
0.26495726495726496	MutationTaster	0.936
0.26495726495726496	MutationTaster	0.96
0.3247863247863248	MutationTaster	0.96
0.3247863247863248	MutationTaster	0.968
0.41025641025641024	MutationTaster	0.968
0.41025641025641024	MutationTaster	0.976
0.452991452991453	MutationTaster	0.976
0.4700854700854701	MutationTaster	0.976
0.47863247863247865	MutationTaster	0.976
0.5042735042735043	MutationTaster	0.976
1.0	MutationTaster	1.0
0.0	MutationAssessor	0.008333333333333333
0.0	MutationAssessor	0.016666666666666666
0.009009009009009009	MutationAssessor	0.016666666666666666
0.009009009009009009	MutationAssessor	0.025
0.009009009009009009	MutationAssessor	0.041666666666666664
0.009009009009009009	MutationAssessor	0.075
0.009009009009009009	MutationAssessor	0.1
0.009009009009009009	MutationAssessor	0.13333333333333333
0.018018018018018018	MutationAssessor	0.13333333333333333
0.018018018018018018	MutationAssessor	0.15
0.018018018018018018	MutationAssessor	0.19166666666666668
0.018018018018018018	MutationAssessor	0.20833333333333334
0.036036036036036036	MutationAssessor	0.20833333333333334
0.036036036036036036	MutationAssessor	0.24166666666666667
0.04504504504504504	MutationAssessor	0.24166666666666667
0.04504504504504504	MutationAssessor	0.25833333333333336
0.05405405405405406	MutationAssessor	0.25833333333333336
0.05405405405405406	MutationAssessor	0.26666666666666666
0.06306306306306306	MutationAssessor	0.26666666666666666
0.06306306306306306	MutationAssessor	0.2833333333333333
0.06306306306306306	MutationAssessor	0.31666666666666665
0.06306306306306306	MutationAssessor	0.3333333333333333
0.06306306306306306	MutationAssessor	0.3416666666666667
0.06306306306306306	MutationAssessor	0.35833333333333334
0.06306306306306306	MutationAssessor	0.375
0.07207207207207207	MutationAssessor	0.38333333333333336
0.07207207207207207	MutationAssessor	0.4
0.07207207207207207	MutationAssessor	0.4083333333333333
0.07207207207207207	MutationAssessor	0.425
0.07207207207207207	MutationAssessor	0.43333333333333335
0.09009009009009009	MutationAssessor	0.43333333333333335
0.0990990990990991	MutationAssessor	0.44166666666666665
0.0990990990990991	MutationAssessor	0.475
0.0990990990990991	MutationAssessor	0.5083333333333333
0.0990990990990991	MutationAssessor	0.55
0.11711711711711711	MutationAssessor	0.55
0.11711711711711711	MutationAssessor	0.5916666666666667
0.13513513513513514	MutationAssessor	0.5916666666666667
0.13513513513513514	MutationAssessor	0.6
0.14414414414414414	MutationAssessor	0.6
0.14414414414414414	MutationAssessor	0.6166666666666667
0.15315315315315314	MutationAssessor	0.625
0.15315315315315314	MutationAssessor	0.6333333333333333
0.16216216216216217	MutationAssessor	0.6333333333333333
0.16216216216216217	MutationAssessor	0.6666666666666666
0.17117117117117117	MutationAssessor	0.6666666666666666
0.17117117117117117	MutationAssessor	0.6833333333333333
0.18018018018018017	MutationAssessor	0.6916666666666667
0.18018018018018017	MutationAssessor	0.7
0.1891891891891892	MutationAssessor	0.7
0.1981981981981982	MutationAssessor	0.7083333333333334
0.21621621621621623	MutationAssessor	0.7083333333333334
0.21621621621621623	MutationAssessor	0.725
0.22522522522522523	MutationAssessor	0.725
0.23423423423423423	MutationAssessor	0.75
0.23423423423423423	MutationAssessor	0.7666666666666667
0.25225225225225223	MutationAssessor	0.7666666666666667
0.26126126126126126	MutationAssessor	0.775
0.26126126126126126	MutationAssessor	0.7916666666666666
0.2702702702702703	MutationAssessor	0.7916666666666666
0.2702702702702703	MutationAssessor	0.8
0.27927927927927926	MutationAssessor	0.8166666666666667
0.2882882882882883	MutationAssessor	0.8166666666666667
0.2882882882882883	MutationAssessor	0.8333333333333334
0.2972972972972973	MutationAssessor	0.8416666666666667
0.2972972972972973	MutationAssessor	0.85
0.3063063063063063	MutationAssessor	0.85
0.3153153153153153	MutationAssessor	0.8583333333333333
0.3333333333333333	MutationAssessor	0.8583333333333333
0.35135135135135137	MutationAssessor	0.8833333333333333
0.36036036036036034	MutationAssessor	0.8833333333333333
0.36036036036036034	MutationAssessor	0.8916666666666667
0.38738738738738737	MutationAssessor	0.8916666666666667
0.38738738738738737	MutationAssessor	0.9
0.38738738738738737	MutationAssessor	0.9166666666666666
0.38738738738738737	MutationAssessor	0.925
0.40540540540540543	MutationAssessor	0.925
0.43243243243243246	MutationAssessor	0.925
0.44144144144144143	MutationAssessor	0.925
0.4774774774774775	MutationAssessor	0.925
0.4864864864864865	MutationAssessor	0.925
0.4954954954954955	MutationAssessor	0.9416666666666667
0.5045045045045045	MutationAssessor	0.9416666666666667
0.5135135135135135	MutationAssessor	0.95
0.5225225225225225	MutationAssessor	0.95
0.5585585585585585	MutationAssessor	0.95
0.5675675675675675	MutationAssessor	0.95
0.5675675675675675	MutationAssessor	0.9583333333333334
0.5855855855855856	MutationAssessor	0.9583333333333334
0.5945945945945946	MutationAssessor	0.9583333333333334
0.5945945945945946	MutationAssessor	0.9666666666666667
0.6126126126126126	MutationAssessor	0.9666666666666667
0.6396396396396397	MutationAssessor	0.9666666666666667
0.6486486486486487	MutationAssessor	0.9666666666666667
0.6756756756756757	MutationAssessor	0.9666666666666667
0.7207207207207207	MutationAssessor	0.9666666666666667
0.7477477477477478	MutationAssessor	0.9666666666666667
0.7477477477477478	MutationAssessor	0.975
0.8738738738738738	MutationAssessor	0.9916666666666667
0.8918918918918919	MutationAssessor	0.9916666666666667
0.9099099099099099	MutationAssessor	0.9916666666666667
0.9819819819819819	MutationAssessor	0.9916666666666667
0.9819819819819819	MutationAssessor	1.0
1.0	MutationAssessor	1.0
0.0	FATHMM	0.008403361344537815
0.009009009009009009	FATHMM	0.008403361344537815
0.009009009009009009	FATHMM	0.09243697478991597
0.018018018018018018	FATHMM	0.09243697478991597
0.018018018018018018	FATHMM	0.14285714285714285
0.018018018018018018	FATHMM	0.15966386554621848
0.018018018018018018	FATHMM	0.21008403361344538
0.02702702702702703	FATHMM	0.21008403361344538
0.02702702702702703	FATHMM	0.226890756302521
0.02702702702702703	FATHMM	0.24369747899159663
0.02702702702702703	FATHMM	0.29411764705882354
0.04504504504504504	FATHMM	0.29411764705882354
0.04504504504504504	FATHMM	0.42016806722689076
0.05405405405405406	FATHMM	0.42016806722689076
0.05405405405405406	FATHMM	0.42857142857142855
0.06306306306306306	FATHMM	0.44537815126050423
0.06306306306306306	FATHMM	0.453781512605042
0.07207207207207207	FATHMM	0.453781512605042
0.07207207207207207	FATHMM	0.4789915966386555
0.09009009009009009	FATHMM	0.4789915966386555
0.09009009009009009	FATHMM	0.5462184873949579
0.09009009009009009	FATHMM	0.5630252100840336
0.09009009009009009	FATHMM	0.5714285714285714
0.0990990990990991	FATHMM	0.5714285714285714
0.0990990990990991	FATHMM	0.5966386554621849
0.10810810810810811	FATHMM	0.5966386554621849
0.10810810810810811	FATHMM	0.6050420168067226
0.11711711711711711	FATHMM	0.6050420168067226
0.11711711711711711	FATHMM	0.6134453781512605
0.12612612612612611	FATHMM	0.6134453781512605
0.12612612612612611	FATHMM	0.6218487394957983
0.12612612612612611	FATHMM	0.6386554621848739
0.12612612612612611	FATHMM	0.6470588235294118
0.13513513513513514	FATHMM	0.6470588235294118
0.14414414414414414	FATHMM	0.680672268907563
0.14414414414414414	FATHMM	0.6890756302521008
0.15315315315315314	FATHMM	0.6974789915966386
0.15315315315315314	FATHMM	0.7142857142857143
0.16216216216216217	FATHMM	0.7142857142857143
0.16216216216216217	FATHMM	0.7310924369747899
0.16216216216216217	FATHMM	0.773109243697479
0.16216216216216217	FATHMM	0.7983193277310925
0.16216216216216217	FATHMM	0.8151260504201681
0.17117117117117117	FATHMM	0.8151260504201681
0.18018018018018017	FATHMM	0.8235294117647058
0.18018018018018017	FATHMM	0.8403361344537815
0.1981981981981982	FATHMM	0.8403361344537815
0.2072072072072072	FATHMM	0.8487394957983193
0.21621621621621623	FATHMM	0.8487394957983193
0.22522522522522523	FATHMM	0.8571428571428571
0.23423423423423423	FATHMM	0.8571428571428571
0.23423423423423423	FATHMM	0.865546218487395
0.24324324324324326	FATHMM	0.8739495798319328
0.2702702702702703	FATHMM	0.8739495798319328
0.2702702702702703	FATHMM	0.8823529411764706
0.2882882882882883	FATHMM	0.8823529411764706
0.2882882882882883	FATHMM	0.8991596638655462
0.3963963963963964	FATHMM	0.8991596638655462
0.3963963963963964	FATHMM	0.9159663865546218
0.40540540540540543	FATHMM	0.9159663865546218
0.42342342342342343	FATHMM	0.9327731092436975
0.43243243243243246	FATHMM	0.9327731092436975
0.4594594594594595	FATHMM	0.9327731092436975
0.46846846846846846	FATHMM	0.9327731092436975
0.4774774774774775	FATHMM	0.9411764705882353
0.4864864864864865	FATHMM	0.9411764705882353
0.4864864864864865	FATHMM	0.957983193277311
0.5135135135135135	FATHMM	0.957983193277311
0.5135135135135135	FATHMM	0.9747899159663865
0.5225225225225225	FATHMM	0.9747899159663865
0.5405405405405406	FATHMM	0.9747899159663865
0.5585585585585585	FATHMM	0.9747899159663865
0.5765765765765766	FATHMM	0.9747899159663865
0.6756756756756757	FATHMM	0.9747899159663865
0.6756756756756757	FATHMM	0.9831932773109243
0.6936936936936937	FATHMM	0.9831932773109243
0.6936936936936937	FATHMM	0.9915966386554622
0.9009009009009009	FATHMM	0.9915966386554622
0.9009009009009009	FATHMM	1.0
1.0	FATHMM	1.0
0.0	PROVEAN	0.0
0.008620689655172414	PROVEAN	0.0
0.008620689655172414	PROVEAN	0.016260162601626018
0.017241379310344827	PROVEAN	0.016260162601626018
0.017241379310344827	PROVEAN	0.04878048780487805
0.02586206896551724	PROVEAN	0.04878048780487805
0.02586206896551724	PROVEAN	0.08943089430894309
0.02586206896551724	PROVEAN	0.10569105691056911
0.02586206896551724	PROVEAN	0.11382113821138211
0.034482758620689655	PROVEAN	0.11382113821138211
0.034482758620689655	PROVEAN	0.13821138211382114
0.05172413793103448	PROVEAN	0.15447154471544716
0.06896551724137931	PROVEAN	0.15447154471544716
0.06896551724137931	PROVEAN	0.22764227642276422
0.07758620689655173	PROVEAN	0.22764227642276422
0.07758620689655173	PROVEAN	0.24390243902439024
0.08620689655172414	PROVEAN	0.24390243902439024
0.09482758620689655	PROVEAN	0.25203252032520324
0.10344827586206896	PROVEAN	0.25203252032520324
0.10344827586206896	PROVEAN	0.2682926829268293
0.10344827586206896	PROVEAN	0.2926829268292683
0.10344827586206896	PROVEAN	0.3252032520325203
0.10344827586206896	PROVEAN	0.34959349593495936
0.10344827586206896	PROVEAN	0.3983739837398374
0.1206896551724138	PROVEAN	0.3983739837398374
0.1206896551724138	PROVEAN	0.4065040650406504
0.1206896551724138	PROVEAN	0.42276422764227645
0.1206896551724138	PROVEAN	0.44715447154471544
0.12931034482758622	PROVEAN	0.45528455284552843
0.12931034482758622	PROVEAN	0.4634146341463415
0.12931034482758622	PROVEAN	0.4796747967479675
0.12931034482758622	PROVEAN	0.4959349593495935
0.12931034482758622	PROVEAN	0.5121951219512195
0.12931034482758622	PROVEAN	0.5691056910569106
0.13793103448275862	PROVEAN	0.5691056910569106
0.13793103448275862	PROVEAN	0.6016260162601627
0.13793103448275862	PROVEAN	0.6341463414634146
0.14655172413793102	PROVEAN	0.6422764227642277
0.14655172413793102	PROVEAN	0.6585365853658537
0.14655172413793102	PROVEAN	0.6747967479674797
0.14655172413793102	PROVEAN	0.6991869918699187
0.15517241379310345	PROVEAN	0.6991869918699187
0.15517241379310345	PROVEAN	0.7073170731707317
0.16379310344827586	PROVEAN	0.7073170731707317
0.16379310344827586	PROVEAN	0.7154471544715447
0.1810344827586207	PROVEAN	0.7154471544715447
0.1810344827586207	PROVEAN	0.7317073170731707
0.1810344827586207	PROVEAN	0.7479674796747967
0.1896551724137931	PROVEAN	0.7560975609756098
0.20689655172413793	PROVEAN	0.7560975609756098
0.21551724137931033	PROVEAN	0.7560975609756098
0.21551724137931033	PROVEAN	0.7642276422764228
0.22413793103448276	PROVEAN	0.7642276422764228
0.22413793103448276	PROVEAN	0.7723577235772358
0.2413793103448276	PROVEAN	0.7723577235772358
0.2413793103448276	PROVEAN	0.7967479674796748
0.25	PROVEAN	0.7967479674796748
0.25	PROVEAN	0.8048780487804879
0.2672413793103448	PROVEAN	0.8048780487804879
0.2672413793103448	PROVEAN	0.8211382113821138
0.27586206896551724	PROVEAN	0.8211382113821138
0.27586206896551724	PROVEAN	0.8292682926829268
0.28448275862068967	PROVEAN	0.8292682926829268
0.28448275862068967	PROVEAN	0.8699186991869918
0.29310344827586204	PROVEAN	0.8699186991869918
0.29310344827586204	PROVEAN	0.8780487804878049
0.31896551724137934	PROVEAN	0.8780487804878049
0.31896551724137934	PROVEAN	0.8861788617886179
0.3275862068965517	PROVEAN	0.8861788617886179
0.3275862068965517	PROVEAN	0.8943089430894309
0.33620689655172414	PROVEAN	0.9024390243902439
0.3448275862068966	PROVEAN	0.9186991869918699
0.3706896551724138	PROVEAN	0.9186991869918699
0.3793103448275862	PROVEAN	0.926829268292683
0.41379310344827586	PROVEAN	0.926829268292683
0.4224137931034483	PROVEAN	0.9349593495934959
0.4224137931034483	PROVEAN	0.943089430894309
0.4396551724137931	PROVEAN	0.943089430894309
0.45689655172413796	PROVEAN	0.943089430894309
0.47413793103448276	PROVEAN	0.943089430894309
0.47413793103448276	PROVEAN	0.9512195121951219
0.4827586206896552	PROVEAN	0.9512195121951219
0.49137931034482757	PROVEAN	0.967479674796748
0.603448275862069	PROVEAN	0.967479674796748
0.6120689655172413	PROVEAN	0.975609756097561
0.646551724137931	PROVEAN	0.975609756097561
0.6551724137931034	PROVEAN	0.983739837398374
0.6982758620689655	PROVEAN	0.983739837398374
0.6982758620689655	PROVEAN	0.991869918699187
0.7068965517241379	PROVEAN	0.991869918699187
0.7241379310344828	PROVEAN	0.991869918699187
0.7413793103448276	PROVEAN	0.991869918699187
0.7586206896551724	PROVEAN	0.991869918699187
0.7672413793103449	PROVEAN	0.991869918699187
0.7844827586206896	PROVEAN	0.991869918699187
0.8706896551724138	PROVEAN	0.991869918699187
0.8879310344827587	PROVEAN	0.991869918699187
0.9482758620689655	PROVEAN	0.991869918699187
0.9482758620689655	PROVEAN	1.0
1.0	PROVEAN	1.0
0.0	MetaSVM	0.008064516129032258
0.0	MetaSVM	0.08870967741935484
0.0	MetaSVM	0.10483870967741936
0.0	MetaSVM	0.11290322580645161
0.0	MetaSVM	0.12903225806451613
0.0	MetaSVM	0.25
0.008403361344537815	MetaSVM	0.25
0.008403361344537815	MetaSVM	0.2903225806451613
0.01680672268907563	MetaSVM	0.2903225806451613
0.01680672268907563	MetaSVM	0.4596774193548387
0.025210084033613446	MetaSVM	0.4596774193548387
0.025210084033613446	MetaSVM	0.47580645161290325
0.03361344537815126	MetaSVM	0.47580645161290325
0.03361344537815126	MetaSVM	0.4838709677419355
0.04201680672268908	MetaSVM	0.4838709677419355
0.04201680672268908	MetaSVM	0.49193548387096775
0.04201680672268908	MetaSVM	0.5080645161290323
0.04201680672268908	MetaSVM	0.5241935483870968
0.05042016806722689	MetaSVM	0.5241935483870968
0.05042016806722689	MetaSVM	0.5725806451612904
0.058823529411764705	MetaSVM	0.5725806451612904
0.058823529411764705	MetaSVM	0.6370967741935484
0.058823529411764705	MetaSVM	0.6532258064516129
0.058823529411764705	MetaSVM	0.6774193548387096
0.058823529411764705	MetaSVM	0.6935483870967742
0.058823529411764705	MetaSVM	0.7016129032258065
0.08403361344537816	MetaSVM	0.7016129032258065
0.08403361344537816	MetaSVM	0.7258064516129032
0.09243697478991597	MetaSVM	0.7258064516129032
0.09243697478991597	MetaSVM	0.7338709677419355
0.10084033613445378	MetaSVM	0.7338709677419355
0.10084033613445378	MetaSVM	0.782258064516129
0.11764705882352941	MetaSVM	0.782258064516129
0.11764705882352941	MetaSVM	0.7983870967741935
0.13445378151260504	MetaSVM	0.7983870967741935
0.13445378151260504	MetaSVM	0.8064516129032258
0.14285714285714285	MetaSVM	0.8064516129032258
0.14285714285714285	MetaSVM	0.8306451612903226
0.15966386554621848	MetaSVM	0.8306451612903226
0.15966386554621848	MetaSVM	0.8387096774193549
0.16806722689075632	MetaSVM	0.8387096774193549
0.16806722689075632	MetaSVM	0.8467741935483871
0.18487394957983194	MetaSVM	0.8467741935483871
0.18487394957983194	MetaSVM	0.9274193548387096
0.226890756302521	MetaSVM	0.9274193548387096
0.226890756302521	MetaSVM	0.9435483870967742
0.24369747899159663	MetaSVM	0.9435483870967742
0.24369747899159663	MetaSVM	0.9516129032258065
0.3949579831932773	MetaSVM	0.9516129032258065
0.3949579831932773	MetaSVM	0.9596774193548387
0.42016806722689076	MetaSVM	0.9596774193548387
0.4369747899159664	MetaSVM	0.9596774193548387
0.5210084033613446	MetaSVM	0.9596774193548387
0.5210084033613446	MetaSVM	0.967741935483871
0.865546218487395	MetaSVM	0.967741935483871
0.865546218487395	MetaSVM	0.9758064516129032
0.8907563025210085	MetaSVM	0.9758064516129032
0.8907563025210085	MetaSVM	0.9838709677419355
0.8991596638655462	MetaSVM	0.9838709677419355
0.9159663865546218	MetaSVM	0.9838709677419355
0.9411764705882353	MetaSVM	0.9838709677419355
0.9411764705882353	MetaSVM	0.9919354838709677
1.0	MetaSVM	0.9919354838709677
1.0	MetaSVM	1.0
0.0	MetaLR	0.008064516129032258
0.008403361344537815	MetaLR	0.008064516129032258
0.008403361344537815	MetaLR	0.11290322580645161
0.008403361344537815	MetaLR	0.12903225806451613
0.008403361344537815	MetaLR	0.13709677419354838
0.008403361344537815	MetaLR	0.1532258064516129
0.008403361344537815	MetaLR	0.18548387096774194
0.01680672268907563	MetaLR	0.18548387096774194
0.01680672268907563	MetaLR	0.3629032258064516
0.025210084033613446	MetaLR	0.3629032258064516
0.025210084033613446	MetaLR	0.3870967741935484
0.03361344537815126	MetaLR	0.3870967741935484
0.03361344537815126	MetaLR	0.47580645161290325
0.06722689075630252	MetaLR	0.47580645161290325
0.06722689075630252	MetaLR	0.5080645161290323
0.06722689075630252	MetaLR	0.5241935483870968
0.06722689075630252	MetaLR	0.5564516129032258
0.06722689075630252	MetaLR	0.5725806451612904
0.06722689075630252	MetaLR	0.6290322580645161
0.07563025210084033	MetaLR	0.6290322580645161
0.07563025210084033	MetaLR	0.6612903225806451
0.08403361344537816	MetaLR	0.6612903225806451
0.08403361344537816	MetaLR	0.6854838709677419
0.09243697478991597	MetaLR	0.6854838709677419
0.09243697478991597	MetaLR	0.7338709677419355
0.10084033613445378	MetaLR	0.7338709677419355
0.10084033613445378	MetaLR	0.7419354838709677
0.1092436974789916	MetaLR	0.7419354838709677
0.1092436974789916	MetaLR	0.7580645161290323
0.1092436974789916	MetaLR	0.7741935483870968
0.1092436974789916	MetaLR	0.782258064516129
0.11764705882352941	MetaLR	0.782258064516129
0.11764705882352941	MetaLR	0.7903225806451613
0.12605042016806722	MetaLR	0.7903225806451613
0.12605042016806722	MetaLR	0.7983870967741935
0.15126050420168066	MetaLR	0.7983870967741935
0.15126050420168066	MetaLR	0.8145161290322581
0.15966386554621848	MetaLR	0.8145161290322581
0.15966386554621848	MetaLR	0.8306451612903226
0.16806722689075632	MetaLR	0.8306451612903226
0.16806722689075632	MetaLR	0.8387096774193549
0.17647058823529413	MetaLR	0.8387096774193549
0.17647058823529413	MetaLR	0.8467741935483871
0.18487394957983194	MetaLR	0.8467741935483871
0.18487394957983194	MetaLR	0.8709677419354839
0.19327731092436976	MetaLR	0.8709677419354839
0.19327731092436976	MetaLR	0.8790322580645161
0.20168067226890757	MetaLR	0.8790322580645161
0.20168067226890757	MetaLR	0.9032258064516129
0.21008403361344538	MetaLR	0.9032258064516129
0.21008403361344538	MetaLR	0.9354838709677419
0.23529411764705882	MetaLR	0.9354838709677419
0.23529411764705882	MetaLR	0.9435483870967742
0.2689075630252101	MetaLR	0.9435483870967742
0.2689075630252101	MetaLR	0.9516129032258065
0.33613445378151263	MetaLR	0.9516129032258065
0.35294117647058826	MetaLR	0.9516129032258065
0.37815126050420167	MetaLR	0.9516129032258065
0.37815126050420167	MetaLR	0.9596774193548387
0.40336134453781514	MetaLR	0.9596774193548387
0.40336134453781514	MetaLR	0.967741935483871
0.42857142857142855	MetaLR	0.967741935483871
0.42857142857142855	MetaLR	0.9758064516129032
0.5462184873949579	MetaLR	0.9758064516129032
0.5462184873949579	MetaLR	0.9919354838709677
0.6302521008403361	MetaLR	0.9919354838709677
0.6470588235294118	MetaLR	0.9919354838709677
0.7142857142857143	MetaLR	0.9919354838709677
0.7142857142857143	MetaLR	1.0
0.9747899159663865	MetaLR	1.0
0.9915966386554622	MetaLR	1.0
1.0	MetaLR	1.0
0.0	GERP++	0.024
0.0	GERP++	0.088
0.0	GERP++	0.104
0.0	GERP++	0.12
0.008403361344537815	GERP++	0.12
0.01680672268907563	GERP++	0.136
0.03361344537815126	GERP++	0.136
0.03361344537815126	GERP++	0.152
0.04201680672268908	GERP++	0.152
0.04201680672268908	GERP++	0.16
0.04201680672268908	GERP++	0.184
0.05042016806722689	GERP++	0.184
0.05042016806722689	GERP++	0.208
0.05042016806722689	GERP++	0.224
0.05042016806722689	GERP++	0.24
0.06722689075630252	GERP++	0.24
0.06722689075630252	GERP++	0.248
0.06722689075630252	GERP++	0.264
0.06722689075630252	GERP++	0.272
0.07563025210084033	GERP++	0.272
0.07563025210084033	GERP++	0.288
0.09243697478991597	GERP++	0.288
0.09243697478991597	GERP++	0.296
0.10084033613445378	GERP++	0.296
0.1092436974789916	GERP++	0.312
0.11764705882352941	GERP++	0.312
0.11764705882352941	GERP++	0.32
0.12605042016806722	GERP++	0.32
0.12605042016806722	GERP++	0.328
0.12605042016806722	GERP++	0.352
0.12605042016806722	GERP++	0.368
0.13445378151260504	GERP++	0.376
0.13445378151260504	GERP++	0.384
0.15126050420168066	GERP++	0.384
0.15126050420168066	GERP++	0.4
0.15126050420168066	GERP++	0.416
0.15966386554621848	GERP++	0.424
0.15966386554621848	GERP++	0.432
0.15966386554621848	GERP++	0.48
0.15966386554621848	GERP++	0.512
0.15966386554621848	GERP++	0.52
0.15966386554621848	GERP++	0.536
0.15966386554621848	GERP++	0.544
0.15966386554621848	GERP++	0.568
0.15966386554621848	GERP++	0.576
0.17647058823529413	GERP++	0.576
0.17647058823529413	GERP++	0.584
0.17647058823529413	GERP++	0.608
0.18487394957983194	GERP++	0.608
0.18487394957983194	GERP++	0.624
0.19327731092436976	GERP++	0.624
0.19327731092436976	GERP++	0.648
0.20168067226890757	GERP++	0.648
0.21008403361344538	GERP++	0.656
0.21008403361344538	GERP++	0.664
0.2184873949579832	GERP++	0.664
0.2184873949579832	GERP++	0.672
0.2184873949579832	GERP++	0.696
0.2184873949579832	GERP++	0.72
0.2184873949579832	GERP++	0.752
0.226890756302521	GERP++	0.752
0.23529411764705882	GERP++	0.76
0.2605042016806723	GERP++	0.76
0.2605042016806723	GERP++	0.768
0.2773109243697479	GERP++	0.768
0.2857142857142857	GERP++	0.768
0.2857142857142857	GERP++	0.784
0.35294117647058826	GERP++	0.784
0.35294117647058826	GERP++	0.8
0.36134453781512604	GERP++	0.8
0.37815126050420167	GERP++	0.8
0.40336134453781514	GERP++	0.8
0.4117647058823529	GERP++	0.816
0.4117647058823529	GERP++	0.832
0.42016806722689076	GERP++	0.832
0.42016806722689076	GERP++	0.84
0.42857142857142855	GERP++	0.84
0.42857142857142855	GERP++	0.856
0.4369747899159664	GERP++	0.856
0.4369747899159664	GERP++	0.864
0.44537815126050423	GERP++	0.864
0.44537815126050423	GERP++	0.872
0.453781512605042	GERP++	0.88
0.453781512605042	GERP++	0.896
0.46218487394957986	GERP++	0.896
0.46218487394957986	GERP++	0.904
0.47058823529411764	GERP++	0.904
0.48739495798319327	GERP++	0.904
0.48739495798319327	GERP++	0.92
0.4957983193277311	GERP++	0.92
0.5126050420168067	GERP++	0.92
0.5210084033613446	GERP++	0.92
0.5210084033613446	GERP++	0.928
0.5462184873949579	GERP++	0.928
0.5630252100840336	GERP++	0.928
0.6134453781512605	GERP++	0.928
0.6134453781512605	GERP++	0.936
0.6302521008403361	GERP++	0.936
0.6302521008403361	GERP++	0.952
0.6554621848739496	GERP++	0.952
0.6554621848739496	GERP++	0.96
0.7310924369747899	GERP++	0.96
0.7478991596638656	GERP++	0.96
0.7983193277310925	GERP++	0.96
0.7983193277310925	GERP++	0.968
0.8067226890756303	GERP++	0.968
0.8067226890756303	GERP++	0.984
0.957983193277311	GERP++	0.984
0.9663865546218487	GERP++	0.992
0.9663865546218487	GERP++	1.0
1.0	GERP++	1.0
0.0	phyloP 7-way	0.0
0.01680672268907563	phyloP 7-way	0.088
0.01680672268907563	phyloP 7-way	0.12
0.01680672268907563	phyloP 7-way	0.136
0.05042016806722689	phyloP 7-way	0.24
0.05042016806722689	phyloP 7-way	0.248
0.05042016806722689	phyloP 7-way	0.272
0.05042016806722689	phyloP 7-way	0.28
0.18487394957983194	phyloP 7-way	0.56
0.18487394957983194	phyloP 7-way	0.576
0.18487394957983194	phyloP 7-way	0.584
0.35294117647058826	phyloP 7-way	0.824
0.36134453781512604	phyloP 7-way	0.848
0.3697478991596639	phyloP 7-way	0.848
0.37815126050420167	phyloP 7-way	0.856
0.3865546218487395	phyloP 7-way	0.88
0.3865546218487395	phyloP 7-way	0.888
0.4117647058823529	phyloP 7-way	0.888
0.42016806722689076	phyloP 7-way	0.904
0.42016806722689076	phyloP 7-way	0.92
0.42857142857142855	phyloP 7-way	0.928
0.42857142857142855	phyloP 7-way	0.944
0.453781512605042	phyloP 7-way	0.952
0.47058823529411764	phyloP 7-way	0.952
0.5294117647058824	phyloP 7-way	0.952
0.5462184873949579	phyloP 7-way	0.952
0.5546218487394958	phyloP 7-way	0.952
0.5714285714285714	phyloP 7-way	0.952
0.5966386554621849	phyloP 7-way	0.952
0.6050420168067226	phyloP 7-way	0.952
0.6218487394957983	phyloP 7-way	0.952
0.6218487394957983	phyloP 7-way	0.96
0.6386554621848739	phyloP 7-way	0.96
0.6722689075630253	phyloP 7-way	0.96
0.7058823529411765	phyloP 7-way	0.96
0.7310924369747899	phyloP 7-way	0.96
0.7478991596638656	phyloP 7-way	0.96
0.773109243697479	phyloP 7-way	0.96
0.7899159663865546	phyloP 7-way	0.96
0.7983193277310925	phyloP 7-way	0.968
0.8319327731092437	phyloP 7-way	0.968
0.8319327731092437	phyloP 7-way	0.976
0.8823529411764706	phyloP 7-way	0.976
0.8823529411764706	phyloP 7-way	0.984
0.8991596638655462	phyloP 7-way	0.984
0.8991596638655462	phyloP 7-way	0.992
0.9411764705882353	phyloP 7-way	0.992
0.9411764705882353	phyloP 7-way	1.0
1.0	phyloP 7-way	1.0
0.0	phastCons 7-way	0.0
0.05042016806722689	phastCons 7-way	0.256
0.1092436974789916	phastCons 7-way	0.384
0.15966386554621848	phastCons 7-way	0.496
0.21008403361344538	phastCons 7-way	0.584
0.226890756302521	phastCons 7-way	0.608
0.226890756302521	phastCons 7-way	0.648
0.226890756302521	phastCons 7-way	0.672
0.23529411764705882	phastCons 7-way	0.696
0.25210084033613445	phastCons 7-way	0.696
0.25210084033613445	phastCons 7-way	0.704
0.2605042016806723	phastCons 7-way	0.728
0.2689075630252101	phastCons 7-way	0.728
0.2773109243697479	phastCons 7-way	0.768
0.3025210084033613	phastCons 7-way	0.768
0.3025210084033613	phastCons 7-way	0.776
0.31092436974789917	phastCons 7-way	0.776
0.31092436974789917	phastCons 7-way	0.784
0.31932773109243695	phastCons 7-way	0.792
0.31932773109243695	phastCons 7-way	0.808
0.31932773109243695	phastCons 7-way	0.816
0.31932773109243695	phastCons 7-way	0.832
0.31932773109243695	phastCons 7-way	0.84
0.33613445378151263	phastCons 7-way	0.84
0.33613445378151263	phastCons 7-way	0.856
0.3445378151260504	phastCons 7-way	0.856
0.3445378151260504	phastCons 7-way	0.896
0.36134453781512604	phastCons 7-way	0.896
0.36134453781512604	phastCons 7-way	0.904
0.3697478991596639	phastCons 7-way	0.904
0.3697478991596639	phastCons 7-way	0.912
0.37815126050420167	phastCons 7-way	0.912
0.37815126050420167	phastCons 7-way	0.92
0.3865546218487395	phastCons 7-way	0.92
0.3865546218487395	phastCons 7-way	0.936
0.5210084033613446	phastCons 7-way	0.936
0.5210084033613446	phastCons 7-way	0.944
0.5294117647058824	phastCons 7-way	0.944
0.5294117647058824	phastCons 7-way	0.96
0.5630252100840336	phastCons 7-way	0.96
0.5630252100840336	phastCons 7-way	0.968
0.6050420168067226	phastCons 7-way	0.968
0.6050420168067226	phastCons 7-way	0.976
0.6302521008403361	phastCons 7-way	0.976
0.6386554621848739	phastCons 7-way	0.984
0.6554621848739496	phastCons 7-way	0.984
0.6722689075630253	phastCons 7-way	0.984
0.7142857142857143	phastCons 7-way	0.984
0.7310924369747899	phastCons 7-way	0.984
0.7394957983193278	phastCons 7-way	0.984
0.7394957983193278	phastCons 7-way	0.992
0.7647058823529411	phastCons 7-way	0.992
0.773109243697479	phastCons 7-way	0.992
0.7899159663865546	phastCons 7-way	0.992
0.7899159663865546	phastCons 7-way	1.0
0.8235294117647058	phastCons 7-way	1.0
0.8487394957983193	phastCons 7-way	1.0
0.865546218487395	phastCons 7-way	1.0
0.9159663865546218	phastCons 7-way	1.0
0.9495798319327731	phastCons 7-way	1.0
1.0	phastCons 7-way	1.0
0.0	SiPhy 29-way	0.0
0.008403361344537815	SiPhy 29-way	0.0
0.008403361344537815	SiPhy 29-way	0.008
0.025210084033613446	SiPhy 29-way	0.008
0.025210084033613446	SiPhy 29-way	0.04
0.03361344537815126	SiPhy 29-way	0.04
0.03361344537815126	SiPhy 29-way	0.048
0.03361344537815126	SiPhy 29-way	0.064
0.03361344537815126	SiPhy 29-way	0.088
0.03361344537815126	SiPhy 29-way	0.096
0.04201680672268908	SiPhy 29-way	0.096
0.04201680672268908	SiPhy 29-way	0.112
0.04201680672268908	SiPhy 29-way	0.128
0.04201680672268908	SiPhy 29-way	0.136
0.04201680672268908	SiPhy 29-way	0.152
0.05042016806722689	SiPhy 29-way	0.152
0.05042016806722689	SiPhy 29-way	0.208
0.058823529411764705	SiPhy 29-way	0.208
0.058823529411764705	SiPhy 29-way	0.216
0.06722689075630252	SiPhy 29-way	0.216
0.06722689075630252	SiPhy 29-way	0.224
0.06722689075630252	SiPhy 29-way	0.248
0.06722689075630252	SiPhy 29-way	0.264
0.06722689075630252	SiPhy 29-way	0.272
0.07563025210084033	SiPhy 29-way	0.272
0.07563025210084033	SiPhy 29-way	0.28
0.08403361344537816	SiPhy 29-way	0.28
0.08403361344537816	SiPhy 29-way	0.288
0.09243697478991597	SiPhy 29-way	0.288
0.09243697478991597	SiPhy 29-way	0.304
0.09243697478991597	SiPhy 29-way	0.344
0.10084033613445378	SiPhy 29-way	0.344
0.10084033613445378	SiPhy 29-way	0.36
0.10084033613445378	SiPhy 29-way	0.368
0.10084033613445378	SiPhy 29-way	0.384
0.10084033613445378	SiPhy 29-way	0.4
0.1092436974789916	SiPhy 29-way	0.4
0.1092436974789916	SiPhy 29-way	0.416
0.11764705882352941	SiPhy 29-way	0.416
0.11764705882352941	SiPhy 29-way	0.424
0.12605042016806722	SiPhy 29-way	0.424
0.12605042016806722	SiPhy 29-way	0.44
0.12605042016806722	SiPhy 29-way	0.448
0.13445378151260504	SiPhy 29-way	0.448
0.13445378151260504	SiPhy 29-way	0.472
0.14285714285714285	SiPhy 29-way	0.472
0.14285714285714285	SiPhy 29-way	0.504
0.15966386554621848	SiPhy 29-way	0.504
0.15966386554621848	SiPhy 29-way	0.544
0.16806722689075632	SiPhy 29-way	0.544
0.16806722689075632	SiPhy 29-way	0.56
0.17647058823529413	SiPhy 29-way	0.56
0.17647058823529413	SiPhy 29-way	0.576
0.18487394957983194	SiPhy 29-way	0.576
0.18487394957983194	SiPhy 29-way	0.6
0.18487394957983194	SiPhy 29-way	0.616
0.18487394957983194	SiPhy 29-way	0.656
0.20168067226890757	SiPhy 29-way	0.656
0.20168067226890757	SiPhy 29-way	0.672
0.20168067226890757	SiPhy 29-way	0.68
0.21008403361344538	SiPhy 29-way	0.68
0.21008403361344538	SiPhy 29-way	0.696
0.2184873949579832	SiPhy 29-way	0.696
0.2184873949579832	SiPhy 29-way	0.72
0.23529411764705882	SiPhy 29-way	0.72
0.23529411764705882	SiPhy 29-way	0.744
0.23529411764705882	SiPhy 29-way	0.76
0.2773109243697479	SiPhy 29-way	0.76
0.2773109243697479	SiPhy 29-way	0.784
0.2857142857142857	SiPhy 29-way	0.784
0.2857142857142857	SiPhy 29-way	0.8
0.29411764705882354	SiPhy 29-way	0.8
0.29411764705882354	SiPhy 29-way	0.808
0.3025210084033613	SiPhy 29-way	0.808
0.3025210084033613	SiPhy 29-way	0.824
0.31932773109243695	SiPhy 29-way	0.824
0.31932773109243695	SiPhy 29-way	0.832
0.33613445378151263	SiPhy 29-way	0.832
0.33613445378151263	SiPhy 29-way	0.84
0.3445378151260504	SiPhy 29-way	0.84
0.3445378151260504	SiPhy 29-way	0.856
0.3697478991596639	SiPhy 29-way	0.856
0.3697478991596639	SiPhy 29-way	0.864
0.37815126050420167	SiPhy 29-way	0.864
0.37815126050420167	SiPhy 29-way	0.872
0.37815126050420167	SiPhy 29-way	0.888
0.3865546218487395	SiPhy 29-way	0.888
0.3865546218487395	SiPhy 29-way	0.896
0.3949579831932773	SiPhy 29-way	0.896
0.3949579831932773	SiPhy 29-way	0.912
0.42857142857142855	SiPhy 29-way	0.912
0.42857142857142855	SiPhy 29-way	0.92
0.46218487394957986	SiPhy 29-way	0.92
0.46218487394957986	SiPhy 29-way	0.928
0.4789915966386555	SiPhy 29-way	0.928
0.4789915966386555	SiPhy 29-way	0.944
0.48739495798319327	SiPhy 29-way	0.944
0.48739495798319327	SiPhy 29-way	0.96
0.5378151260504201	SiPhy 29-way	0.96
0.5378151260504201	SiPhy 29-way	0.976
0.5462184873949579	SiPhy 29-way	0.976
0.5462184873949579	SiPhy 29-way	0.984
0.5966386554621849	SiPhy 29-way	0.984
0.5966386554621849	SiPhy 29-way	0.992
0.8151260504201681	SiPhy 29-way	0.992
0.8151260504201681	SiPhy 29-way	1.0
0.8319327731092437	SiPhy 29-way	1.0
1.0	SiPhy 29-way	1.0
0.0	phyloP 100-way	0.016
0.0	phyloP 100-way	0.04
0.0	phyloP 100-way	0.096
0.0	phyloP 100-way	0.128
0.0	phyloP 100-way	0.136
0.01680672268907563	phyloP 100-way	0.136
0.01680672268907563	phyloP 100-way	0.16
0.01680672268907563	phyloP 100-way	0.176
0.01680672268907563	phyloP 100-way	0.192
0.025210084033613446	phyloP 100-way	0.192
0.025210084033613446	phyloP 100-way	0.208
0.025210084033613446	phyloP 100-way	0.256
0.025210084033613446	phyloP 100-way	0.272
0.025210084033613446	phyloP 100-way	0.296
0.025210084033613446	phyloP 100-way	0.312
0.025210084033613446	phyloP 100-way	0.336
0.03361344537815126	phyloP 100-way	0.36
0.03361344537815126	phyloP 100-way	0.408
0.04201680672268908	phyloP 100-way	0.416
0.04201680672268908	phyloP 100-way	0.464
0.05042016806722689	phyloP 100-way	0.464
0.05042016806722689	phyloP 100-way	0.488
0.058823529411764705	phyloP 100-way	0.488
0.058823529411764705	phyloP 100-way	0.544
0.058823529411764705	phyloP 100-way	0.56
0.058823529411764705	phyloP 100-way	0.6
0.06722689075630252	phyloP 100-way	0.6
0.06722689075630252	phyloP 100-way	0.608
0.06722689075630252	phyloP 100-way	0.624
0.06722689075630252	phyloP 100-way	0.664
0.07563025210084033	phyloP 100-way	0.664
0.07563025210084033	phyloP 100-way	0.68
0.07563025210084033	phyloP 100-way	0.704
0.08403361344537816	phyloP 100-way	0.704
0.08403361344537816	phyloP 100-way	0.72
0.10084033613445378	phyloP 100-way	0.72
0.10084033613445378	phyloP 100-way	0.752
0.1092436974789916	phyloP 100-way	0.752
0.1092436974789916	phyloP 100-way	0.768
0.11764705882352941	phyloP 100-way	0.768
0.11764705882352941	phyloP 100-way	0.784
0.12605042016806722	phyloP 100-way	0.784
0.12605042016806722	phyloP 100-way	0.792
0.15126050420168066	phyloP 100-way	0.792
0.15126050420168066	phyloP 100-way	0.8
0.17647058823529413	phyloP 100-way	0.8
0.17647058823529413	phyloP 100-way	0.816
0.18487394957983194	phyloP 100-way	0.816
0.18487394957983194	phyloP 100-way	0.856
0.19327731092436976	phyloP 100-way	0.856
0.19327731092436976	phyloP 100-way	0.864
0.2184873949579832	phyloP 100-way	0.864
0.2184873949579832	phyloP 100-way	0.872
0.23529411764705882	phyloP 100-way	0.872
0.23529411764705882	phyloP 100-way	0.88
0.25210084033613445	phyloP 100-way	0.88
0.25210084033613445	phyloP 100-way	0.888
0.29411764705882354	phyloP 100-way	0.888
0.29411764705882354	phyloP 100-way	0.904
0.3025210084033613	phyloP 100-way	0.904
0.3025210084033613	phyloP 100-way	0.912
0.31932773109243695	phyloP 100-way	0.912
0.31932773109243695	phyloP 100-way	0.92
0.3445378151260504	phyloP 100-way	0.92
0.3445378151260504	phyloP 100-way	0.928
0.42857142857142855	phyloP 100-way	0.928
0.42857142857142855	phyloP 100-way	0.936
0.4369747899159664	phyloP 100-way	0.936
0.4369747899159664	phyloP 100-way	0.944
0.453781512605042	phyloP 100-way	0.944
0.453781512605042	phyloP 100-way	0.952
0.4789915966386555	phyloP 100-way	0.952
0.4789915966386555	phyloP 100-way	0.968
0.5966386554621849	phyloP 100-way	0.968
0.5966386554621849	phyloP 100-way	0.976
0.680672268907563	phyloP 100-way	0.976
0.680672268907563	phyloP 100-way	0.984
0.6974789915966386	phyloP 100-way	0.984
0.7142857142857143	phyloP 100-way	0.984
0.9159663865546218	phyloP 100-way	0.984
0.9159663865546218	phyloP 100-way	0.992
0.9327731092436975	phyloP 100-way	0.992
0.9327731092436975	phyloP 100-way	1.0
1.0	phyloP 100-way	1.0
0.0	phastCons 100-way	0.0
0.3025210084033613	phastCons 100-way	0.896
0.33613445378151263	phastCons 100-way	0.912
0.33613445378151263	phastCons 100-way	0.92
0.35294117647058826	phastCons 100-way	0.92
0.3865546218487395	phastCons 100-way	0.92
0.3865546218487395	phastCons 100-way	0.928
0.44537815126050423	phastCons 100-way	0.928
0.44537815126050423	phastCons 100-way	0.952
0.453781512605042	phastCons 100-way	0.952
0.453781512605042	phastCons 100-way	0.96
0.5378151260504201	phastCons 100-way	0.96
0.5378151260504201	phastCons 100-way	0.968
0.5882352941176471	phastCons 100-way	0.968
0.5882352941176471	phastCons 100-way	0.976
0.6302521008403361	phastCons 100-way	0.976
0.6302521008403361	phastCons 100-way	0.984
0.6386554621848739	phastCons 100-way	0.984
1.0	phastCons 100-way	1.0
0.0	DANN	0.008
0.0	DANN	0.04
0.0	DANN	0.056
0.0	DANN	0.08
0.0	DANN	0.096
0.0	DANN	0.12
0.0	DANN	0.128
0.008403361344537815	DANN	0.136
0.008403361344537815	DANN	0.144
0.008403361344537815	DANN	0.16
0.008403361344537815	DANN	0.184
0.01680672268907563	DANN	0.192
0.01680672268907563	DANN	0.2
0.01680672268907563	DANN	0.224
0.01680672268907563	DANN	0.24
0.03361344537815126	DANN	0.24
0.04201680672268908	DANN	0.248
0.04201680672268908	DANN	0.264
0.04201680672268908	DANN	0.272
0.04201680672268908	DANN	0.288
0.04201680672268908	DANN	0.312
0.04201680672268908	DANN	0.328
0.04201680672268908	DANN	0.336
0.05042016806722689	DANN	0.336
0.058823529411764705	DANN	0.344
0.058823529411764705	DANN	0.36
0.058823529411764705	DANN	0.376
0.058823529411764705	DANN	0.384
0.058823529411764705	DANN	0.4
0.058823529411764705	DANN	0.448
0.07563025210084033	DANN	0.448
0.07563025210084033	DANN	0.456
0.08403361344537816	DANN	0.464
0.08403361344537816	DANN	0.504
0.08403361344537816	DANN	0.52
0.09243697478991597	DANN	0.52
0.09243697478991597	DANN	0.544
0.10084033613445378	DANN	0.544
0.10084033613445378	DANN	0.6
0.1092436974789916	DANN	0.6
0.1092436974789916	DANN	0.608
0.12605042016806722	DANN	0.608
0.12605042016806722	DANN	0.616
0.14285714285714285	DANN	0.616
0.14285714285714285	DANN	0.624
0.15126050420168066	DANN	0.632
0.15966386554621848	DANN	0.632
0.15966386554621848	DANN	0.64
0.15966386554621848	DANN	0.656
0.16806722689075632	DANN	0.656
0.16806722689075632	DANN	0.688
0.17647058823529413	DANN	0.688
0.18487394957983194	DANN	0.696
0.19327731092436976	DANN	0.696
0.19327731092436976	DANN	0.712
0.20168067226890757	DANN	0.712
0.2184873949579832	DANN	0.712
0.2184873949579832	DANN	0.72
0.226890756302521	DANN	0.72
0.226890756302521	DANN	0.728
0.23529411764705882	DANN	0.728
0.23529411764705882	DANN	0.768
0.24369747899159663	DANN	0.768
0.24369747899159663	DANN	0.792
0.2773109243697479	DANN	0.792
0.2773109243697479	DANN	0.824
0.29411764705882354	DANN	0.824
0.29411764705882354	DANN	0.832
0.3025210084033613	DANN	0.832
0.3025210084033613	DANN	0.848
0.37815126050420167	DANN	0.848
0.37815126050420167	DANN	0.872
0.3865546218487395	DANN	0.872
0.3865546218487395	DANN	0.888
0.3949579831932773	DANN	0.888
0.3949579831932773	DANN	0.904
0.4369747899159664	DANN	0.904
0.4369747899159664	DANN	0.912
0.47058823529411764	DANN	0.912
0.48739495798319327	DANN	0.912
0.48739495798319327	DANN	0.944
0.6218487394957983	DANN	0.944
0.6218487394957983	DANN	0.96
0.6302521008403361	DANN	0.96
0.6302521008403361	DANN	0.968
0.6722689075630253	DANN	0.968
0.6722689075630253	DANN	0.976
0.6890756302521008	DANN	0.976
0.6890756302521008	DANN	0.984
0.9411764705882353	DANN	0.984
0.9411764705882353	DANN	1.0
1.0	DANN	1.0
0.0	Eigen	0.008064516129032258
0.0	Eigen	0.04032258064516129
0.008547008547008548	Eigen	0.04032258064516129
0.008547008547008548	Eigen	0.056451612903225805
0.017094017094017096	Eigen	0.056451612903225805
0.017094017094017096	Eigen	0.08064516129032258
0.02564102564102564	Eigen	0.08064516129032258
0.02564102564102564	Eigen	0.10483870967741936
0.03418803418803419	Eigen	0.10483870967741936
0.03418803418803419	Eigen	0.12096774193548387
0.042735042735042736	Eigen	0.12096774193548387
0.042735042735042736	Eigen	0.1774193548387097
0.05128205128205128	Eigen	0.1774193548387097
0.05128205128205128	Eigen	0.20967741935483872
0.05982905982905983	Eigen	0.20967741935483872
0.05982905982905983	Eigen	0.22580645161290322
0.05982905982905983	Eigen	0.23387096774193547
0.06837606837606838	Eigen	0.23387096774193547
0.06837606837606838	Eigen	0.24193548387096775
0.06837606837606838	Eigen	0.25806451612903225
0.06837606837606838	Eigen	0.2903225806451613
0.07692307692307693	Eigen	0.2903225806451613
0.07692307692307693	Eigen	0.29838709677419356
0.08547008547008547	Eigen	0.29838709677419356
0.08547008547008547	Eigen	0.3225806451612903
0.08547008547008547	Eigen	0.3387096774193548
0.08547008547008547	Eigen	0.3790322580645161
0.10256410256410256	Eigen	0.3790322580645161
0.10256410256410256	Eigen	0.4838709677419355
0.1111111111111111	Eigen	0.4838709677419355
0.1111111111111111	Eigen	0.5161290322580645
0.1111111111111111	Eigen	0.532258064516129
0.1111111111111111	Eigen	0.5887096774193549
0.11965811965811966	Eigen	0.5887096774193549
0.11965811965811966	Eigen	0.6209677419354839
0.1282051282051282	Eigen	0.6209677419354839
0.1282051282051282	Eigen	0.6290322580645161
0.13675213675213677	Eigen	0.6290322580645161
0.13675213675213677	Eigen	0.6451612903225806
0.13675213675213677	Eigen	0.6532258064516129
0.1452991452991453	Eigen	0.6532258064516129
0.1452991452991453	Eigen	0.6854838709677419
0.15384615384615385	Eigen	0.6854838709677419
0.15384615384615385	Eigen	0.7661290322580645
0.1794871794871795	Eigen	0.7661290322580645
0.1794871794871795	Eigen	0.7903225806451613
0.18803418803418803	Eigen	0.7903225806451613
0.18803418803418803	Eigen	0.8064516129032258
0.19658119658119658	Eigen	0.8064516129032258
0.19658119658119658	Eigen	0.8225806451612904
0.19658119658119658	Eigen	0.8387096774193549
0.20512820512820512	Eigen	0.8387096774193549
0.20512820512820512	Eigen	0.8548387096774194
0.20512820512820512	Eigen	0.8629032258064516
0.21367521367521367	Eigen	0.8629032258064516
0.21367521367521367	Eigen	0.8790322580645161
0.2222222222222222	Eigen	0.8790322580645161
0.2222222222222222	Eigen	0.9032258064516129
0.24786324786324787	Eigen	0.9032258064516129
0.24786324786324787	Eigen	0.9112903225806451
0.28205128205128205	Eigen	0.9112903225806451
0.28205128205128205	Eigen	0.9274193548387096
0.3076923076923077	Eigen	0.9274193548387096
0.3076923076923077	Eigen	0.9354838709677419
0.3247863247863248	Eigen	0.9354838709677419
0.3247863247863248	Eigen	0.9435483870967742
0.3418803418803419	Eigen	0.9435483870967742
0.3418803418803419	Eigen	0.9516129032258065
0.358974358974359	Eigen	0.9516129032258065
0.358974358974359	Eigen	0.9596774193548387
0.36752136752136755	Eigen	0.9596774193548387
0.36752136752136755	Eigen	0.9758064516129032
0.37606837606837606	Eigen	0.9758064516129032
0.37606837606837606	Eigen	0.9838709677419355
0.6153846153846154	Eigen	0.9838709677419355
0.6324786324786325	Eigen	0.9838709677419355
0.6752136752136753	Eigen	0.9838709677419355
0.6752136752136753	Eigen	0.9919354838709677
0.9829059829059829	Eigen	0.9919354838709677
0.9829059829059829	Eigen	1.0
1.0	Eigen	1.0
0.0	MLP	0.008
0.0	MLP	0.08
0.008403361344537815	MLP	0.08
0.008403361344537815	MLP	0.152
0.01680672268907563	MLP	0.152
0.01680672268907563	MLP	0.208
0.025210084033613446	MLP	0.208
0.025210084033613446	MLP	0.224
0.03361344537815126	MLP	0.224
0.03361344537815126	MLP	0.456
0.04201680672268908	MLP	0.456
0.04201680672268908	MLP	0.48
0.05042016806722689	MLP	0.48
0.05042016806722689	MLP	0.52
0.06722689075630252	MLP	0.52
0.06722689075630252	MLP	0.624
0.07563025210084033	MLP	0.624
0.07563025210084033	MLP	0.632
0.08403361344537816	MLP	0.632
0.08403361344537816	MLP	0.664
0.09243697478991597	MLP	0.664
0.09243697478991597	MLP	0.688
0.10084033613445378	MLP	0.688
0.10084033613445378	MLP	0.784
0.1092436974789916	MLP	0.784
0.1092436974789916	MLP	0.792
0.12605042016806722	MLP	0.792
0.12605042016806722	MLP	0.808
0.13445378151260504	MLP	0.808
0.13445378151260504	MLP	0.832
0.15126050420168066	MLP	0.832
0.15126050420168066	MLP	0.84
0.17647058823529413	MLP	0.84
0.17647058823529413	MLP	0.848
0.21008403361344538	MLP	0.848
0.21008403361344538	MLP	0.888
0.2184873949579832	MLP	0.888
0.2184873949579832	MLP	0.92
0.24369747899159663	MLP	0.92
0.24369747899159663	MLP	0.928
0.2605042016806723	MLP	0.928
0.2605042016806723	MLP	0.952
0.2857142857142857	MLP	0.952
0.3025210084033613	MLP	0.952
0.31092436974789917	MLP	0.952
0.31932773109243695	MLP	0.96
0.42857142857142855	MLP	0.96
0.42857142857142855	MLP	0.968
0.4789915966386555	MLP	0.968
0.4789915966386555	MLP	0.976
0.5966386554621849	MLP	0.976
0.6302521008403361	MLP	0.976
0.6386554621848739	MLP	0.976
0.6638655462184874	MLP	0.976
0.6890756302521008	MLP	0.984
0.7310924369747899	MLP	0.984
0.7310924369747899	MLP	0.992
0.9327731092436975	MLP	0.992
0.9327731092436975	MLP	1.0
1.0	MLP	1.0
0.0	sdAE	0.008
0.0	sdAE	0.104
0.008403361344537815	sdAE	0.104
0.008403361344537815	sdAE	0.288
0.01680672268907563	sdAE	0.288
0.01680672268907563	sdAE	0.44
0.025210084033613446	sdAE	0.44
0.025210084033613446	sdAE	0.472
0.03361344537815126	sdAE	0.472
0.03361344537815126	sdAE	0.488
0.04201680672268908	sdAE	0.488
0.04201680672268908	sdAE	0.552
0.05042016806722689	sdAE	0.552
0.05042016806722689	sdAE	0.56
0.05042016806722689	sdAE	0.576
0.05042016806722689	sdAE	0.64
0.058823529411764705	sdAE	0.64
0.058823529411764705	sdAE	0.728
0.06722689075630252	sdAE	0.728
0.06722689075630252	sdAE	0.736
0.07563025210084033	sdAE	0.736
0.07563025210084033	sdAE	0.752
0.08403361344537816	sdAE	0.752
0.08403361344537816	sdAE	0.792
0.09243697478991597	sdAE	0.792
0.09243697478991597	sdAE	0.8
0.10084033613445378	sdAE	0.8
0.10084033613445378	sdAE	0.816
0.13445378151260504	sdAE	0.816
0.13445378151260504	sdAE	0.84
0.14285714285714285	sdAE	0.84
0.14285714285714285	sdAE	0.856
0.15126050420168066	sdAE	0.856
0.15126050420168066	sdAE	0.872
0.15966386554621848	sdAE	0.872
0.15966386554621848	sdAE	0.904
0.16806722689075632	sdAE	0.904
0.16806722689075632	sdAE	0.92
0.18487394957983194	sdAE	0.92
0.18487394957983194	sdAE	0.928
0.2184873949579832	sdAE	0.928
0.2184873949579832	sdAE	0.936
0.2689075630252101	sdAE	0.936
0.2689075630252101	sdAE	0.944
0.40336134453781514	sdAE	0.944
0.40336134453781514	sdAE	0.952
0.42016806722689076	sdAE	0.952
0.42016806722689076	sdAE	0.96
0.4957983193277311	sdAE	0.96
0.4957983193277311	sdAE	0.968
0.5126050420168067	sdAE	0.968
0.5126050420168067	sdAE	0.976
0.8067226890756303	sdAE	0.976
0.8067226890756303	sdAE	0.984
0.8991596638655462	sdAE	0.984
0.8991596638655462	sdAE	0.992
0.9831932773109243	sdAE	0.992
0.9831932773109243	sdAE	1.0
1.0	sdAE	1.0
